# Supplementary material for: Integrated analysis of miRNA landscape and cellular networking pathways in stage-specific prostate cancer
Source: PLoS One. 2019 Nov 22;14(11):e0224071. doi: 10.1371/journal.pone.0224071 (PMC6874298; doi:10.1371/journal.pone.0224071)
Supplement: S1 Table — (XLSX) [file pone.0224071.s003.xlsx]

## Sheet: Sheet1
LNCaP Cells
miRNA	Fold change	p-value
hsa-mir-301	2.25559	5.64195e-05
hsa-miR-18b	2.25117	6.02439e-05
hsa-mir-018	2.02137	0.000255482
hsa-mir-365-1-pre	1.73776	7.8701e-07
hsa-mir-019a	1.71185	8.29647e-06
hsa-mir-025	1.60516	0.000575082
hsa-mir-017 5p	1.59708	0.00192165
hsa-miR-363	1.53033	1.43677e-06
hsa-mir-106b	1.46684	0.00063468
hsa-mir-106a	1.42772	0.00352901
hsa-mir-141	1.37021	0.00144648
hsa-miR-20b	1.36061	0.00264713
hsa-mir-019b	1.29687	0.00120187
hsa-mir-338	1.23452	0.000106341
hsa-mir-375	1.18743	2.29645e-05
hsa-mir-346	1.15606	1.01935e-07
hsa-mir-195	1.14594	0.000119969
hsa-miR-497	1.14391	2.51488e-05
hsa-mir-093	1.07443	4.28938e-05
hsa-miR-493-pre	1.05618	7.44928e-05
hsa-mir-016	1.03813	0.00125508
hsa-mir-370	1.03731	1.26272e-06
hsa-mir-147-pre	1.02017	1.68117e-06
hsa-mir-214	1.00631	2.0833e-05
hsa-mir-219	1	6.77363e-05
hsa-mir-335	0.949935	0.00251818
hsa-mir-032	0.825318	2.74976e-05
hsa-mir-328	0.740842	2.74208e-05
hsa-mir-092	0.734683	0.000474563
hsa-mir-150	0.692297	0.000139497
hsa-mir-218-2-pre	0.676593	1.7739e-06
hsa-mir-182-pre	0.671002	2.00667e-05
hsa-mir-129	0.663805	0.000145581
hsa-mir-212	0.61963	7.14804e-07
hsa-miR-181d-pre	0.614527	8.30644e-06
hsa-mir-220	0.607225	4.65722e-05
hsa-mir-200a	0.59186	0.00609821
hsa-miR-412	0.580404	0.000476772
hsa-mir-155-pre	0.573156	5.01431e-07
hsa-miR-501	0.554413	1.94536e-05
hsa-miR-488	0.546567	0.000146882
hsa-mir-187	0.537338	3.74102e-05
hsa-let-7i-pre	0.530794	1.25534e-05
hsa-mir-148b-pre	0.515865	2.59359e-06
hsa-mir-337	0.514573	1.13979e-06
hsa-mir-191-pre	0.497906	0.000128672
hsa-mir-374	0.479359	0.00943585
hsa-mir-192-pre	0.474089	1.40384e-06
hsa-let-7a-1-pre	0.463438	3.49419e-07
hsa-mir-302d	0.456514	3.07282e-05
hsa-mir-345	0.454077	4.96727e-07
hsa-miR-499-pre	0.449803	3.34014e-05
araB	0.440573	1.30289e-05
hsa-mir-523-pre	0.439784	0.000663369
hsa-mir-153-1-pre	0.427682	2.69953e-05
entF	0.41976	0.000144469
hsa-miR-494-pre	0.413839	0.000146964
hsa-miR-485-pre	0.412573	0.000150981
hsa-miR-492-pre	0.408869	0.0011896
hsa-mir-373-pre	0.40679	0.00154863
hsa-mir-346-pre	0.404576	2.53546e-05
hsa-miR-511	0.401	0.000352884
hsa-mir-326	0.399531	9.81497e-06
hsa-mir-181c-pre	0.398386	7.28863e-06
hsa-miR-496-pre	0.396117	0.000963969
hsa-mir-324 3p	0.391398	2.3001e-06
hsa-mir-001-2-pre	0.38584	0.000171787
hsa-mir-517*	0.382087	3.29739e-06
hsa-mir-015b-pre	0.377781	5.31511e-05
hsa-miR-491-pre	0.376305	0.000218917
hsa-mir-009-2-pre	0.365285	0.000567237
hsa-mir-378	0.365153	5.72205e-05
hsa-let-7f-2-pre	0.355536	0.000174219
hsa-miR-518c*	0.353016	1.44393e-05
hsa-mir-015a-pre	0.35031	2.18834e-05
hsa-mir-449-pre	0.340027	0.00013434
hsa-mir-302a	0.339611	9.85429e-07
hsa-miR-506-pre	0.339024	0.0017236
hsa-mir-527-pre	0.33542	0.000161274
hsa-mir-009-1-pre	0.333168	9.06947e-06
hsa-miR-496	0.330587	8.90769e-07
hsa-miR-510-pre	0.328286	0.000561585
hsa-miR-485-5p	0.315738	5.26218e-05
hsa-mir-513-1-pre	0.309855	0.00720425
hsa-miR-376b-pre	0.305539	0.000877219
hsa-mir-188-pre	0.30544	0.000943329
hsa-mir-325	0.302324	0.000733395
hsa-mir-026a-2-pre	0.302078	0.000212347
hsa-miR-485-3p	0.29956	0.00554931
hsa-mir-517c-pre	0.299255	0.000235944
hsa-mir-515-5p	0.295985	0.000236282
hsa-mir-147	0.294213	8.7063e-05
hsa-mir-198-pre	0.294094	0.00010641
hsa-mir-325-pre	0.291838	0.00020204
fixB	0.287282	0.00149311
hsa-miR-20b-pre	0.286493	0.000130553
hsa-mir-302c	0.28473	8.6751e-07
hsa-mir-184-pre	0.284118	4.49508e-06
hsa-mir-339	0.283649	2.8775e-05
hsa-mir-210-pre	0.281461	1.59532e-06
hsa-mir-452*	0.280837	0.00188501
hsa-mir-451-pre	0.280108	0.000105455
hsa-mir-152-pre	0.279574	0.000349583
hsa-miR-493	0.279026	0.0059299
hsa-mir-514-2-pre	0.277781	0.00276556
hsa-mir-009-3-pre	0.275844	1.24722e-05
hsa-mir-213-pre	0.270896	0.00546231
hsa-mir-517b-pre	0.26984	0.000147244
hsa-mir-196a-1-pre	0.26976	1.53934e-05
hsa-mir-342-pre	0.267104	3.03578e-06
hsa-miR-495-pre	0.263881	0.000250111
hsa-mir-188	0.263511	0.000403306
hsa-mir-103-1-pre	0.262193	0.000308959
hsa-mir-517c	0.262178	5.39084e-05
hsa-mir-010a-pre	0.260528	0.000255217
hsa-let-7b-pre	0.259151	7.40869e-05
hsa-mir-125a-pre	0.255151	2.56608e-05
hsa-mir-512-1-pre	0.254997	0.00326029
hsa-miR-191*	0.254505	5.54592e-06
hsa-let-7d-pre	0.250962	6.64755e-06
hsa-let-7f-1-pre	0.246356	0.00711556
hsa-mir-324-pre	0.24581	8.84354e-05
hsa-mir-512-2-pre	0.245113	0.000785533
hsa-mir-521-2-pre	0.243703	0.000101216
hsa-mir-153-2	0.242361	0.000161981
hsa-miR-200a*	0.242167	0.000208032
hsa-mir-526a-1-pre	0.239523	0.000178477
hsa-mir-107-pre	0.239046	5.18069e-05
hsa-mir-092-1-pre	0.232559	0.000535333
hsa-mir-361-pre	0.231947	0.00518302
hsa-mir-526a-2-pre	0.230452	2.93379e-05
hsa-mir-516-5p	0.228624	0.00219213
hsa-miR-521	0.227308	1.77787e-05
hsa-mir-153-2-pre	0.224473	0.000361862
hsa-mir-369-pre	0.223803	0.00740373
hsa-mir-452-pre	0.220909	0.000932766
hsa-let-7a-3-pre	0.218871	4.24817e-08
hsa-mir-514-1-pre	0.216696	7.21561e-05
hsa-mir-338-pre	0.213281	6.13367e-05
hsa-miR-502	0.212786	3.76045e-05
hsa-mir-515-3p	0.211504	0.000226608
hsa-mir-099a-pre	0.211504	5.7973e-06
hsa-mir-326-pre	0.210659	2.59215e-05
hsa-miR-489	0.210385	0.000761803
hsa-mir-431	0.20958	0.00060464
hsa-let-7a-2-pre	0.207746	7.44461e-05
hsa-mir-122a	0.207158	1.2786e-05
hsa-miR-522	0.206451	0.000133986
hsa-mir-302c-pre	0.204745	3.51881e-05
hsa-mir-516-5p	0.201009	0.00105197
hsa-mir-524-pre	0.200964	0.000558127
hsa-mir-371-pre	0.199141	8.26604e-06
hsa-mir-103-2-pre	0.199141	0.00017142
hsa-mir-516-4-pre	0.198829	0.00158404
hsa-mir-024-1-pre	0.197821	0.00469204
hsa-mir-383-pre	0.197708	1.02627e-05
hsa-mir-512-5p	0.194912	0.000230348
hsa-miR-491	0.190904	0.000451054
hsa-miR-524*	0.188947	0.000109083
hsa-mir-368-pre	0.188762	0.000235616
hsa-mir-377-pre	0.187969	0.000523674
hsa-miR-202-pre	0.185466	0.000561893
hsa-mir-130a-pre	0.184988	0.00387278
hsa-miR-518c	0.184425	1.97677e-05
hsa-mir-141-pre	0.182864	3.83151e-05
hsa-mir-526b-pre	0.182286	0.00199149
hsa-mir-515-1-pre	0.179133	0.00479922
hsa-mir-302b-pre	0.175519	2.8124e-06
hsa-mir-513	0.173238	7.67318e-05
hsa-miR-511-2-pre	0.172924	6.42389e-05
hsa-mir-021-pre	0.172837	2.86818e-05
hsa-mir-181a-pre	0.172754	0.000157076
hsa-miR-432-pre	0.171522	0.00217035
hsa-mir-517a-pre	0.171045	0.00137898
hsa-mir-149-pre	0.169925	5.78279e-05
hsa-miR-490	0.16937	0.00033828
hsa-mir-151-pre	0.168877	3.50014e-05
hsa-miR-526b*	0.168755	3.67799e-08
hsa-miR-519e*	0.168316	0.00209454
hsa-mir-154-pre	0.168271	0.0028483
hsa-mir-193-pre	0.167656	2.00157e-05
hsa-mir-017-pre	0.16665	0.000852295
hsa-mir-522-pre	0.1657	0.00173781
hsa-mir-330-pre	0.165338	0.00143909
hsa-let-7e-pre	0.16417	2.49843e-05
hsa-miR-498	0.163666	3.84524e-05
hsa-miR-507	0.161751	0.00364819
hsa-mir-139-pre	0.161363	0.000389784
hsa-mir-194-2-pre	0.160736	1.16097e-05
hsa-mir-379-pre	0.160224	0.0037213
hsa-mir-204	0.159692	0.00079545
hsa-mir-299	0.15953	0.00430299
hsa-mir-019b-1-pre	0.15839	0.000188635
hsa-miR-518d	0.157183	0.0014201
hsa-mir-185-pre	0.155897	0.0034202
hsa-miR-510	0.155871	0.000224631
hsa-mir-134-pre	0.154886	0.000179381
hsa-miR-520d	0.153971	4.30951e-05
hsa-miR-193b-pre	0.153475	0.000101252
hsa-miR-499	0.151571	0.000499506
hsa-mir-007-3-pre	0.151433	3.07519e-06
antientF	0.150976	0.000349583
hsa-mir-516-2-pre	0.150515	0.000121711
hsa-miR-412-pre	0.150085	3.10091e-05
hsa-miR-506	0.148214	0.000860117
hsa-miR-202	0.147625	0.00015712
hsa-mir-431-pre	0.147154	3.16377e-05
hsa-miR-146b-pre	0.147002	0.000119559
hsa-mir-135b-pre	0.14439	0.00125479
hsa-mir-330	0.143836	1.00801e-05
hsa-miR-520d*	0.143047	0.0022354
hsa-miR-527	0.142708	5.80074e-05
hsa-mir-130b-pre	0.141728	1.97677e-05
hsa-miR-490-pre	0.141554	0.00516741
hsa-mir-429-pre	0.140974	4.32942e-05
hsa-mir-187-pre	0.140758	0.000129885
hsa-mir-017 3p	0.14055	0.00187154
hsa-miR-329-1-pre	0.14053	0.00079947
hsa-mir-133b-pre	0.139725	0.00938083
hsa-mir-099b-pre	0.138874	2.93379e-05
hsa-mir-525-pre	0.138383	9.686e-05
hsa-mir-425-pre	0.137928	0.00022552
hsa-mir-200c-pre	0.137734	0.000146503
hsa-mir-302a-pre	0.137504	0.00020204
hsa-mir-518c-pre	0.136539	1.52412e-05
hsa-mir-016-2-pre	0.136112	0.000301198
hsa-miR-518b	0.135588	0.00496938
hsa-mir-373*	0.1353	1.23529e-05
hsa-mir-016-1-pre	0.134542	3.05228e-05
hsa-mir-374-pre	0.133978	0.00374131
hsa-mir-378-pre	0.13355	0.000354432
hsa-let-7c-pre	0.132104	1.9401e-05
hsa-mir-375-pre	0.130848	0.000678316
hsa-mir-186-pre	0.12988	0.00063227
hsa-mir-296-pre	0.128324	6.86406e-05
hsa-mir-345-pre	0.12808	3.44483e-06
hsa-mir-122a-pre	0.127112	0.00215321
hsa-mir-135a-1-pre	0.127112	0.000716276
hsa-miR-433-pre	0.126757	0.000186826
hsa-mir-137-pre	0.125909	0.00128577
hsa-mir-515-2-pre	0.124782	0.000199987
hsa-mir-365-2-pre	0.124755	0.00101646
hsa-mir-514-3 -pre	0.124755	0.000571078
hsa-mir-520e-pre	0.124371	0.000226448
hsa-mir-520a-pre	0.123539	0.000812361
hsa-miR-410-pre	0.123295	1.83229e-06
hsa-mir-200b-pre	0.121872	7.90351e-05
hsa-mir-517b	0.121716	6.26042e-05
gnd	0.121716	6.32548e-05
hsa-miR-18b-pre	0.120714	1.83229e-06
hsa-mir-520d-pre	0.117153	0.00105716
hsa-mir-516-1-pre	0.114742	0.00435682
hsa-mir-148a-pre	0.114712	0.000116295
hsa-mir-029a-pre	0.11211	0.00110281
hsa-miR-508-pre	0.111748	0.000813084
hsa-mir-101-1-pre	0.111217	0.00184118
hsa-mir-098-pre	0.109383	0.000924054
hsa-mir-095-pre	0.109024	0.000561585
hsa-miR-518a-2*	0.108376	0.000458364
hsa-mir-302a*	0.108103	0.00165677
hsa-mir-194-1-pre	0.106915	0.00068008
hsa-mir-518a-2-pre	0.105845	0.00244468
hsa-mir-106a-pre	0.104108	0.00300855
hsa-mir-100-pre	0.102	0.000300134
hsa-mir-096-pre	0.0995357	0.00112362
hsa-mir-217-pre	0.0979984	0.00239335
hsa-mir-124a-3-pre	0.0968024	0.000497247
hsa-mir-302c*	0.0954572	0.00591056
hsa-mir-373	0.0952378	3.69864e-06
hsa-mir-145	0.0951572	1.85796e-05
hsa-mir-190-pre	0.0950472	0.00033828
hsa-mir-518e-pre	0.0949484	4.92802e-05
hsa-miR-523	0.0943274	0.00890977
hsa-mir-516-3-pre	0.0940683	0.0050356
hsa-mir-519d-pre	0.0931094	0.00610029
hsa-mir-453-pre	0.0915539	0.00310782
hsa-mir-030e-pre	0.0913403	0.000116295
hsa-mir-197-pre	0.0888093	0.00205628
hsa-mir-019a-pre	0.0880562	0.000430331
hsa-miR-520g	0.0879709	0.00241654
hsa-miR-362	0.0879071	0.00101402
hsa-miR-509	0.0868774	7.06935e-05
hsa-miR-432*	0.0851674	8.00766e-05
hsa-miR-525	0.0851674	0.0051721
hsa-mir-196b-pre	0.0837218	0.000442953
hsa-mir-026b-pre	0.0835234	0.00401863
hsa-mir-337-pre	0.0819112	0.00515669
hsa-mir-030c-2-pre	0.0810984	0.000521941
hsa-mir-101-2-pre	0.0800395	0.000309086
hsa-mir-010b-pre	0.0790716	3.29799e-05
hsa-miR-409-3p	0.0782252	0.000731773
hsa-mir-301-pre	0.0777397	0.000430331
hsa-mir-331-pre	0.0772195	0.00189592
hsa-mir-302d-pre	0.0759488	0.00114898
hsa-mir-007-1-pre	0.0754522	0.000100318
hsa-mir-105	0.075037	7.21844e-06
hsa-mir-211-pre	0.0746767	1.07794e-05
hsa-miR-501-pre	0.0746767	0.0015106
hsa-mir-367-pre	0.0742546	0.00018703
hsa-mir-339-pre	0.0742386	5.83271e-05
hsa-mir-371	0.073529	1.22589e-06
hsa-mir-134	0.0731179	0.000657054
hsa-miR-520h	0.0731179	0.00025227
hsa-mir-212-pre	0.0725125	4.8943e-05
hsa-mir-372	0.0717907	0.000385068
hsa-mir-020-pre	0.0715533	0.00051789
hsa-miR-518a	0.0713846	8.92165e-05
hsa-miR-492	0.0711332	0.00827116
hsa-mir-302b*	0.0710393	5.2097e-05
hsa-mir-220-pre	0.0705458	3.23676e-05
antiaraB	0.0694214	0.00218582
hsa-mir-320-pre	0.0690416	2.07461e-06
hsa-mir-424-pre	0.0690416	0.00572542
hsa-mir-142-pre	0.068822	0.00022492
hsa-miR-433-5p	0.0687128	0.000979574
hsa-miR-518e	0.0684797	0.00617098
hsa-let-7g-pre	0.0681715	0.000308532
antignd	0.0680184	0.00540568
hsa-mir-150-pre	0.0671142	0.000774376
hsa-mir-181b-2-pre	0.0660172	0.00156411
hsa-mir-517a	0.0660172	0.00378928
hsa-miR-505-pre	0.0622154	0.00886064
hsa-mir-520h-pre	0.0612002	0.00245797
hsa-mir-323-pre	0.060968	0.00244468
hsa-mir-518a-1-pre	0.0605415	0.000946628
hsa-miR-500-pre	0.0603005	0.00174529
hsa-mir-132-pre	0.0602175	0.00641247
hsa-mir-518b-pre	0.0596429	0.000325545
hsa-mir-453	0.0584518	8.2019e-06
hsa-miR-489-pre	0.0552055	0.00371239
antifixB	0.0540767	0.00561958
hsa-mir-214-pre	0.0529489	0.00113366
hsa-mir-328-pre	0.0515303	0.000994679
hsa-mir-143-pre	0.0509512	0.000732149
hsa-mir-133a-2-pre	0.0507881	0.000111569
hsa-miR-525*	0.0482552	0.00511323
hsa-miR-502-pre	0.0470253	0.00188334
hsa-mir-030b-pre	0.0469975	0.00167277
hsa-mir-146-pre	0.0466932	0.000150555
hsa-mir-323	0.0463929	0.000189251
hsa-mir-422a-pre	0.0446691	0.00173781
hsa-mir-019b-2-pre	0.0443941	0.00163511
hsa-mir-106b-pre	0.0440926	0.00209798
hsa-miR-507-pre	0.0429263	0.00995491
hsa-mir-516-3p	0.0395284	0.000243145
hsa-mir-001-1-pre	0.0395284	0.000471832
hsa-mir-135a-2-pre	0.0389941	0.00164808
hsa-mir-521-1-pre	0.0383463	0.00288863
hsa-mir-367	0.0368054	0.00113886
hsa-mir-125b-1-pre	0.0360693	0.00428597
hsa-miR-520e	0.0338336	0.00493581
hsa-mir-092-2-pre	0.0332762	0.000740347
hsa-mir-029b-2-pre	0.0329504	3.02236e-05
hsa-mir-018-pre	0.032631	0.000955532
hsa-mir-145-pre	0.0318087	9.07808e-05
hsa-mir-027b-pre	0.0311225	0.000388171
hsa-mir-299-pre	0.0304806	0.00217469
hsa-mir-423-pre	0.0303736	5.19854e-05
hsa-mir-138-1-pre	0.0290485	0.00382579
hsa-miR-369-5p	0.028759	0.00832449
hsa-miR-524	0.0285692	0.00439466
hsa-mir-222-pre	0.027924	0.000308959
hsa-mir-129-2-pre	0.0276563	0.00348044
hsa-mir-221-pre	0.0236126	5.34095e-06
hsa-miR-519b	0.0230836	0.00506372
hsa-mir-028-pre	0.0218264	0.00114669
hsa-mir-450-1-pre	0.0203918	0.000449923
hsa-miR-202*	0.0198996	0.00093463
hsa-mir-448-pre	0.0192362	0.00108285
hsa-mir-512-3p	0.0187976	0.000223922
hsa-mir-380 5p	0.0186157	0.00956105
hsa-mir-224-pre	0.0181473	2.41549e-05
hsa-miR-505	0.0170735	0.000472596
hsa-mir-108-pre	0.0150022	0.000877219
hsa-mir-195-pre	0.0143078	0.000237537
hsa-mir-380-pre	0.0141673	0.00516844
hsa-mir-007-2-pre	0.0141211	0.000327477
hsa-miR-519c	0.0140752	0.00453542
hsa-miR-409-5p	0.0140296	0.00228414
hsa-miR-504	0.0136319	0.000289676
hsa-mir-031-pre	0.0135465	0.000480882
hsa-miR-518f*	0.0134205	0.00137765
hsa-mir-425	0.0108068	7.63294e-05
hsa-mir-372-pre	0.0100888	0.00100131
hsa-miR-508	0.00968255	0.002922
hsa-miR-511-1-pre	0.00965017	0.000838851
hsa-mir-520f-pre	0.00955431	0.0037357
hsa-mir-181b-1-pre	0.0093987	0.000661977
hsa-mir-519e-pre	0.00916	0.00578456
hsa-mir-382-pre	0.00901687	0.00826339
hsa-mir-027a-pre	0.00810505	0.00151583
hsa-mir-520g-pre	0.00476924	8.42634e-06
hsa-mir-200a-pre	0.00461663	0.0070003
hsa-mir-026a-1-pre	0.0046019	0.00702573
hsa-mir-335-pre	0.00443225	0.00124084
hsa-miR-520a	0.00388343	0.00027105
hsa-mir-382	0.00279863	1.16097e-05
hsa-mir-025-pre	0	0.00181732
hsa-mir-216-pre	0	0.00582069
hsa-mir-370-pre	0	0.000823417
hsa-miR-432	0	0.00277133
hsa-mir-140-pre	0	0.00582069
hsa-mir-376a-pre	0	0.00387734
hsa-mir-015a	-0.00269843	0.000826838
hsa-miR-329	-0.00441867	0.00891626
hsa-mir-024-2-pre	-0.00467649	6.26042e-05
hsa-mir-022-pre	-0.00480099	0.00286221
hsa-mir-340-pre	-0.00496625	0.00199257
hsa-mir-105-1-pre	-0.00512503	0.000255217
hsa-mir-383	-0.00805977	0.000819989
hsa-mir-520c-pre	-0.009618	0.00593545
hsa-miR-518f	-0.0137183	0.000139521
hsa-mir-217	-0.0137183	0.00124731
hsa-mir-033-pre	-0.0140752	0.00373845
hsa-mir-126-pre	-0.0142607	0.00858092
hsa-miR-362-pre	-0.0145483	0.00778904
hsa-miR-494	-0.0168492	0.00461237
hsa-mir-519c-pre	-0.0183785	0.00199149
hsa-mir-029b-1-pre	-0.0192362	0.00131273
hsa-mir-034c-pre	-0.0198996	0.00211065
hsa-mir-128b-pre	-0.0229368	0.00405643
hsa-mir-208	-0.0242475	0.00888469
hsa-mir-204-pre	-0.0280144	0.000508424
hsa-miR-497-pre	-0.0324215	0.000170597
hsa-mir-384-pre	-0.0333862	0.00200327
hsa-miR-410	-0.0369942	0.00257026
hsa-mir-190	-0.0399849	0.00109285
hsa-mir-219-2-pre	-0.0426443	0.00195172
hsa-miR-519e	-0.0426443	0.00277312
hsa-mir-381	-0.0428718	0.000948167
hsa-miR-363-pre	-0.0433564	0.000890322
hsa-mir-023b-pre	-0.0435016	0.00146164
hsa-mir-219-1-pre	-0.0435016	0.00134883
hsa-mir-132	-0.0439777	0.00662466
hsa-mir-196a	-0.0464985	0.00108988
hsa-mir-129-1-pre	-0.0474613	0.00101666
hsa-mir-381-pre	-0.0480943	0.00147312
hsa-miR-503-pre	-0.0509512	0.000302536
hsa-mir-340	-0.0521227	0.00236439
hsa-mir-030c-1-pre	-0.0553178	4.71278e-06
hsa-mir-223-pre	-0.0597062	0.000424492
hsa-mir-215-pre	-0.0636947	0.000247876
hsa-mir-183-pre	-0.0661669	5.97341e-05
hsa-mir-154*	-0.0664954	0.00139649
hsa-miR-500	-0.07902	2.66505e-05
hsa-mir-379	-0.0915539	0.00192263
hsa-mir-197	-0.0926995	4.09006e-06
hsa-mir-124a	-0.105219	0.000410307
hsa-mir-140	-0.107221	0.00131126
hsa-miR-329-2-pre	-0.122128	0.000170813
hsa-mir-199a	-0.126165	8.26536e-05
hsa-mir-032-pre	-0.12843	0.00236439
hsa-mir-184	-0.130669	5.99093e-05
hsa-mir-206	-0.163499	5.47207e-06
hsa-mir-127	-0.216168	0.000177096
hsa-mir-185	-0.227806	0.00107342
hsa-mir-148a	-0.258409	0.000267468
hsa-mir-211	-0.265173	0.00333654
hsa-mir-128b	-0.304375	4.39681e-05
hsa-miR-409-pre	-0.309412	0.00931528
hsa-mir-192	-0.365181	0.000227258
hsa-mir-342	-0.377913	0.000644341
hsa-mir-135a	-0.389946	0.00391519
hsa-mir-128a	-0.441317	5.95847e-05
hsa-mir-423	-0.498862	0.000670675
hsa-mir-369	-0.599659	0.00617309
hsa-mir-143	-0.652077	0.000396079
hsa-mir-196b	-0.712423	2.90521e-05
hsa-miR-181d	-0.716928	0.000432681
hsa-mir-099b	-0.753607	2.15098e-05
hsa-mir-133b	-0.777608	7.06104e-05
hsa-mir-186	-0.778795	0.00328736
hsa-mir-099a	-0.822194	4.31389e-05
hsa-mir-137	-0.831181	4.24804e-05
hsa-mir-100	-0.948098	0.00071171
tRNA-M	-0.970027	1.21902e-05
hsa-mir-133a	-0.970253	0.000159624
hsa-mir-138	-1.062	0.00107764
hsa-miR-376b	-1.10384	8.29051e-05
hsa-mir-193	-1.10831	0.00283959
hsa-miR-146b	-1.13187	0.00395612
hsa-mir-181b	-1.13556	0.00745648
hsa-mir-152	-1.2115	0.00391783
hsa-mir-015b	-1.25776	0.00516105
hsa-miR-503	-1.3082	6.45205e-06
hsa-mir-181c	-1.31905	9.80947e-05
hsa-mir-213	-1.33053	3.90882e-05
hsa-mir-107	-1.40418	0.0041792
hsa-mir-182	-1.40814	0.00234532
hsa-mir-320	-1.41042	0.00121263
hsa-let-7g	-1.422	0.00523987
hsa-mir-218	-1.42371	3.84224e-05
hsa-mir-030a 5p	-1.44852	0.00196715
hsa-mir-181a	-1.44886	0.00141775
hsa-mir-030e 5p	-1.52296	0.0098964
hsa-let-7i	-1.58444	0.000169932
hsa-mir-030d	-1.58936	0.0057784
hsa-mir-010a	-1.60142	0.00128497
hsa-let-7c	-1.64831	0.00939354
hsa-mir-376a	-1.65849	0.000571415
hsa-mir-034c	-1.68962	1.38812e-06
hsa-mir-368	-1.73929	8.14853e-05
hsa-mir-095	-1.74558	0.000455976
hsa-mir-449	-1.75386	1.04226e-05
hsa-let-7d	-1.859	0.000929098
hsa-mir-030e 3p	-1.9178	0.0012217
hsa-mir-034a	-1.92553	0.00338916
hsa-mir-096	-1.9698	0.00227476
hsa-mir-030a 3p	-1.98966	0.00273247
hsa-let-7e	-2.16292	0.000850165
hsa-miR-193b	-2.22452	0.000278244
hsa-mir-010b	-2.29883	5.1133e-05
hsa-mir-034b	-2.3278	3.53944e-05
hsa-mir-135b	-2.34234	0.00108394
hsa-mir-125b	-2.39088	0.000807799
hsa-mir-001	-2.40231	1.61714e-05
hsa-mir-429	-2.59987	0.000270536
hsa-mir-210	-2.61783	3.51217e-05
hsa-mir-224	-2.73105	0.000231768
hsa-mir-029b	-3.41369	0.000550693
hsa-mir-029c	-3.50563	2.37223e-06
hsa-mir-029a	-3.66912	0.000330385
hsa-mir-365-1	-3.68295	0.000369381
hsa-mir-022	-3.9368	3.96256e-05
hsa-mir-130b	-4.15255	3.90411e-05
hsa-mir-130a	-4.36313	0.000142407
hsa-mir-023b	-4.36762	8.98263e-05
hsa-mir-424	-4.39497	0.000466494
hsa-mir-222	-4.41427	1.17184e-05
hsa-mir-027a	-4.57618	1.05553e-05
hsa-mir-203	-4.77412	5.49021e-05
hsa-mir-023a	-4.9429	1.57212e-05
hsa-mir-021	-4.97138	3.27594e-06
hsa-mir-027b	-5.02344	0.000233439
hsa-mir-024	-5.05625	5.28036e-06
hsa-mir-221	-5.27666	0.000138006
hsa-mir-031	-5.64582	0.000495312
hsa-mir-205	-6.664	2.0441e-06
