# Supplementary material for: Integrated analysis of miRNA landscape and cellular networking pathways in stage-specific prostate cancer
Source: PLoS One. 2019 Nov 22;14(11):e0224071. doi: 10.1371/journal.pone.0224071 (PMC6874298; doi:10.1371/journal.pone.0224071)
Supplement: S2 Table — (XLSX) [file pone.0224071.s004.xlsx]

## Sheet: Sheet1
PC3 Cells
miRNA	Fold change	p-value
hsa-miR-146b	5.38279	3.15725e-06
hsa-mir-146	4.73735	8.62399e-06
hsa-mir-370	4.30291	2.0902e-05
hsa-mir-129	4.1863	1.47319e-08
hsa-mir-099a	3.61851	3.24769e-06
hsa-mir-147-pre	3.6029	1.15923e-06
hsa-mir-155-pre	3.59711	5.03511e-07
hsa-mir-122a	3.58894	1.34836e-08
hsa-mir-214	3.56692	2.11248e-08
hsa-mir-453	3.47581	5.7676e-06
hsa-miR-18b	3.36495	9.59415e-06
hsa-mir-218-2-pre	3.36082	8.46773e-08
hsa-mir-193-pre	3.32891	0.000755885
hsa-mir-093	3.25571	5.26243e-07
hsa-mir-382	3.24601	5.93807e-06
hsa-mir-200c-pre	3.16626	4.47236e-07
hsa-miR-502	3.12656	1.21473e-05
hsa-mir-346	3.07659	9.93598e-05
hsa-mir-009-1-pre	3.06115	7.29555e-08
hsa-mir-302d	3.05889	3.99515e-07
hsa-mir-145	2.95895	1.31106e-05
hsa-mir-187	2.94891	0.000130684
hsa-mir-100	2.90845	3.23604e-07
hsa-miR-20b	2.89736	3.14487e-07
hsa-mir-301	2.8738	1.08381e-05
hsa-mir-450	2.80959	7.70954e-06
hsa-mir-148b-pre	2.80489	3.07572e-06
hsa-miR-511	2.78542	4.14573e-08
hsa-mir-018	2.76294	5.15136e-06
hsa-mir-195	2.70538	0.00172291
hsa-mir-373	2.64249	0.0014022
hsa-mir-345-pre	2.5657	3.10294e-05
hsa-mir-200b-pre	2.53666	3.62161e-08
hsa-mir-220	2.51091	7.20117e-07
hsa-mir-019a	2.50702	1.86458e-08
hsa-let-7i-pre	2.49844	1.84609e-06
hsa-mir-017 5p	2.45043	2.03701e-05
hsa-mir-328	2.42632	1.06232e-06
hsa-mir-147	2.42264	4.13281e-06
hsa-mir-296-pre	2.41922	4.37261e-06
hsa-mir-106b	2.40556	2.5335e-06
hsa-mir-338	2.40233	2.43873e-07
hsa-mir-206	2.40056	1.31604e-06
hsa-mir-099b	2.37822	3.57989e-06
hsa-miR-485-5p	2.37817	2.50725e-05
hsa-mir-346-pre	2.37112	3.02477e-06
hsa-mir-091	2.36367	0.000162793
hsa-mir-212	2.36162	0.000188619
hsa-mir-025	2.3473	1.90043e-05
hsa-miR-494	2.32611	3.69907e-06
hsa-mir-125a-pre	2.32036	1.46302e-06
hsa-mir-029c-pre	2.31449	1.17106e-05
hsa-mir-010a	2.30965	8.931e-07
hsa-mir-106a	2.29815	1.88789e-06
hsa-mir-197	2.28455	1.22739e-07
hsa-mir-105	2.24152	8.47063e-08
hsa-mir-449-pre	2.22991	1.51333e-08
hsa-mir-016	2.22588	3.30351e-05
hsa-mir-365-1-pre	2.20817	7.11091e-06
hsa-mir-020	2.18452	0.000184672
hsa-mir-345	2.14099	2.18424e-07
hsa-mir-181c-pre	2.13858	6.90505e-06
hsa-mir-021-pre	2.08386	1.96366e-06
rRNA-5S	2.07691	2.59854e-07
hsa-mir-198-pre	2.05411	0.000142374
hsa-mir-342-pre	2.05164	1.23941e-06
hsa-mir-196a-1-pre	2.04644	0.000588544
hsa-mir-302a	2.04099	2.56058e-06
hsa-mir-185	2.02478	1.55979e-06
hsa-mir-016-1-pre	2.01081	5.34479e-08
hsa-mir-326-pre	1.99628	1.26843e-05
hsa-mir-520e-pre	1.97189	1.2826e-05
hsa-mir-134	1.90895	1.14101e-07
hsa-mir-146-pre	1.90182	5.45854e-07
hsa-mir-019b	1.88936	1.54341e-05
hsa-mir-092	1.88497	9.29224e-05
hsa-mir-032	1.86799	6.84625e-07
hsa-mir-342	1.85574	5.14143e-05
hsa-mir-092-1-pre	1.83231	4.24613e-06
hsa-miR-412	1.82865	2.3398e-05
hsa-mir-015a-pre	1.81416	1.62376e-06
hsa-mir-378	1.79496	2.32073e-05
hsa-mir-218-1-pre	1.78524	6.44552e-06
hsa-mir-007-3-pre	1.78188	1.37452e-06
hsa-mir-337	1.77761	5.83739e-07
hsa-mir-373-pre	1.76443	3.43549e-08
hsa-mir-324 3p	1.73255	8.00762e-06
hsa-mir-335	1.73151	7.10437e-05
hsa-mir-151	1.72328	0.000220533
hsa-let-7a-1-pre	1.72195	1.37817e-05
hsa-mir-196b	1.6636	3.73717e-06
hsa-mir-383	1.64144	9.46135e-09
hsa-mir-141-pre	1.64073	1.19898e-06
hsa-mir-516-4-pre	1.63371	4.71481e-06
hsa-mir-188	1.62542	7.87093e-06
hsa-mir-184-pre	1.61796	2.0733e-09
hsa-mir-196a	1.58944	4.28051e-08
hsa-mir-372	1.57512	0.000506428
hsa-mir-194-1-pre	1.57484	4.46011e-06
hsa-mir-204	1.56028	5.16188e-05
hsa-mir-139-pre	1.55912	4.00807e-07
hsa-mir-186	1.54078	4.53356e-05
hsa-mir-517b-pre	1.53817	2.81578e-06
hsa-mir-182	1.52035	0.00035619
hsa-mir-191	1.5158	0.00529586
hsa-miR-432	1.51436	2.13348e-07
hsa-mir-199a	1.50291	1.526e-05
hsa-miR-501	1.47953	0.000806034
hsa-mir-526b-pre	1.47742	5.67192e-06
hsa-mir-302c-pre	1.477	2.66515e-06
hsa-mir-320	1.46834	4.75045e-05
hsa-miR-433-3p	1.41926	1.13394e-05
hsa-miR-181d-pre	1.40718	5.02461e-05
hsa-mir-182-pre	1.39883	4.02338e-07
hsa-mir-515-3p	1.38143	0.000763482
hsa-mir-374	1.36641	0.000218428
hsa-mir-107-pre	1.35917	2.62124e-06
hsa-miR-493-pre	1.34978	1.69525e-06
hsa-mir-517c-pre	1.32681	9.76613e-07
hsa-mir-009-2-pre	1.32486	3.23058e-05
hsa-mir-522-pre	1.32383	8.80321e-06
hsa-mir-519d-pre	1.30627	6.32899e-07
hsa-mir-143	1.29376	2.83123e-07
hsa-miR-494-pre	1.2919	1.8746e-05
hsa-mir-422b	1.28688	0.00012913
hsa-mir-026a-2-pre	1.28563	3.44765e-05
hsa-mir-142 3p	1.2809	1.47053e-07
hsa-miR-181d	1.26954	1.12538e-05
hsa-mir-326	1.26382	1.2199e-05
hsa-mir-153-2	1.26267	1.37454e-06
hsa-let-7e-pre	1.26147	9.29326e-06
hsa-mir-145-pre	1.25227	3.26905e-07
hsa-let-7i	1.22982	2.70219e-07
hsa-mir-422a	1.22805	3.82142e-06
hsa-miR-518c*	1.22647	5.82861e-06
hsa-mir-452*	1.21825	1.69189e-05
hsa-miR-500-pre	1.21799	6.42731e-07
hsa-mir-425-pre	1.21235	0.000284784
hsa-miR-202	1.20142	1.30683e-07
hsa-mir-191-pre	1.19994	3.67562e-05
hsa-mir-184	1.19742	1.75056e-06
hsa-mir-213	1.18712	6.55262e-06
hsa-mir-137-pre	1.18497	9.75151e-06
hsa-mir-183	1.15989	0.000501823
hsa-mir-361	1.15926	5.73068e-06
hsa-mir-125b-1-pre	1.14949	2.012e-06
hsa-mir-010b-pre	1.14487	1.10063e-05
hsa-miR-202-pre	1.14129	4.49071e-05
hsa-mir-181b	1.13647	0.000169271
hsa-mir-375	1.12338	3.06328e-05
hsa-mir-198	1.12296	7.9466e-06
hsa-mir-027a-pre	1.11891	0.0002358
hsa-mir-154*	1.11047	9.67445e-06
hsa-mir-192-pre	1.1103	0.000109663
hsa-mir-181c	1.10911	3.87998e-05
hsa-mir-517a-pre	1.09043	3.07552e-05
hsa-mir-218	1.07655	9.12336e-05
hsa-mir-527-pre	1.06392	1.68058e-06
hsa-mir-135b-pre	1.05813	4.00807e-07
hsa-mir-136-pre	1.05335	7.27933e-06
hsa-mir-149-pre	1.05029	3.09579e-05
hsa-mir-096	1.04537	2.56532e-05
hsa-mir-378-pre	1.04044	0.000262994
hsa-mir-099a-pre	1.03994	0.00044042
hsa-mir-017-pre	1.03155	2.43513e-07
hsa-mir-017 3p	1.02824	7.27668e-05
hsa-miR-500	1.02541	9.12447e-07
hsa-miR-496-pre	1.0117	1.58243e-08
hsa-mir-029b-2-pre	1.00475	9.24541e-05
hsa-miR-488	1.00436	2.01502e-06
hsa-mir-431-pre	0.995151	6.25639e-05
hsa-mir-516-3p	0.994982	5.8908e-05
hsa-miR-200a*	0.990552	1.73623e-06
hsa-mir-030e-pre	0.99054	5.54119e-05
hsa-mir-211-pre	0.984134	1.5986e-07
hsa-mir-325-pre	0.979316	6.49876e-05
hsa-mir-135a-1-pre	0.978485	8.50115e-06
hsa-mir-128a	0.97637	1.54834e-05
hsa-miR-20b-pre	0.976153	6.09406e-06
hsa-mir-205-pre	0.972838	3.36664e-05
hsa-mir-142-pre	0.969126	1.98062e-05
hsa-miR-329	0.964266	2.50543e-05
hsa-mir-192	0.963006	0.000574967
hsa-mir-019b-2-pre	0.961932	0.000471837
hsa-mir-103	0.958615	0.000226921
hsa-mir-517*	0.935764	0.000520776
hsa-mir-302b-pre	0.924937	1.89246e-05
hsa-mir-015a	0.921045	3.61759e-05
hsa-miR-146b-pre	0.920471	0.00011521
hsa-miR-499-pre	0.918572	0.000207956
hsa-miR-520b	0.914173	0.000289822
hsa-miR-193b-pre	0.91407	5.34419e-06
hsa-mir-101-1-pre	0.911909	1.14477e-06
hsa-mir-153-1-pre	0.910949	3.18009e-05
hsa-mir-125b	0.910482	0.000181133
hsa-mir-328-pre	0.909802	1.17023e-05
hsa-miR-520d	0.908531	0.000103376
hsa-mir-140	0.903442	4.63067e-05
hsa-mir-224-pre	0.90079	2.7203e-05
hsa-mir-128b	0.895799	1.80161e-05
hsa-mir-367	0.89165	3.85019e-06
hsa-miR-497	0.889977	3.06688e-06
hsa-mir-425	0.889186	3.17558e-05
hsa-mir-337-pre	0.886587	1.32172e-05
hsa-mir-153-2-pre	0.878438	0.000492204
hsa-mir-138	0.877491	6.94473e-05
hsa-mir-512-3p	0.876618	8.71453e-05
hsa-mir-210-pre	0.869577	1.44729e-05
hsa-miR-520a	0.861329	3.87716e-06
hsa-mir-155	0.861112	2.70785e-05
hsa-mir-302b	0.849398	0.000238484
hsa-mir-373*	0.841061	3.31518e-05
hsa-mir-015b-pre	0.834221	6.46454e-06
hsa-mir-519a-1-pre	0.832028	4.52473e-05
hsa-mir-028-pre	0.827323	5.10322e-05
hsa-mir-339-pre	0.822915	5.89748e-05
hsa-mir-030b-pre	0.822291	8.9846e-05
hsa-miR-526b*	0.820831	0.000408182
hsa-miR-506	0.816113	5.39333e-05
hsa-miR-369-5p	0.794852	0.000335873
hsa-mir-030c-2-pre	0.794681	5.59987e-05
hsa-mir-019b-1-pre	0.791085	7.30677e-07
hsa-mir-031-pre	0.790405	5.39333e-05
hsa-miR-433-5p	0.789653	3.87032e-06
hsa-mir-324-pre	0.788731	8.30194e-05
hsa-miR-489	0.788237	3.8564e-05
hsa-mir-330	0.787271	0.000249087
hsa-mir-144	0.786221	7.39269e-05
hsa-mir-024-1-pre	0.77607	1.11173e-05
hsa-let-7a-2-pre	0.774366	2.89555e-06
hsa-mir-513	0.774287	5.35081e-05
hsa-mir-190	0.768817	0.000434306
hsa-mir-383-pre	0.768184	2.21967e-05
hsa-miR-409-pre	0.758464	4.12174e-05
hsa-mir-302c*	0.757496	0.000379193
hsa-mir-520h-pre	0.757023	5.33068e-05
hsa-mir-517c	0.75127	0.000141556
hsa-miR-489-pre	0.746145	1.20756e-05
hsa-mir-523-pre	0.740954	0.00396151
hsa-mir-130a-pre	0.74072	0.000465353
hsa-mir-519a-2-pre	0.738735	9.73198e-05
hsa-miR-491	0.736038	6.28359e-06
hsa-mir-217-pre	0.735121	0.000499263
hsa-miR-505	0.734387	7.28554e-06
hsa-mir-518e-pre	0.731065	3.68132e-05
hsa-mir-188-pre	0.730393	0.000101098
hsa-mir-325	0.728087	4.11581e-05
hsa-mir-185-pre	0.72653	0.000105395
hsa-mir-520g-pre	0.724491	0.00274246
hsa-mir-526a-1-pre	0.724365	1.57794e-05
hsa-mir-016-2-pre	0.719528	7.66718e-06
hsa-mir-027b-pre	0.717965	0.000238597
hsa-mir-019a-pre	0.716646	0.000314095
hsa-mir-372-pre	0.715547	1.71864e-05
hsa-mir-150-pre	0.713217	0.00025389
hsa-miR-490-pre	0.709942	0.000141604
hsa-mir-010a-pre	0.709658	9.91442e-05
hsa-miR-518a-2*	0.709072	0.00173249
hsa-mir-371	0.708396	5.48965e-05
hsa-mir-186-pre	0.705257	3.75046e-06
hsa-mir-371-pre	0.703241	2.24925e-05
hsa-mir-520b-pre	0.701503	1.54615e-05
hsa-mir-517b	0.698876	1.89442e-05
hsa-miR-492	0.693613	6.9964e-05
hsa-miR-509	0.693535	0.00295132
hsa-miR-525	0.691414	5.56383e-06
hsa-mir-143-pre	0.690979	1.43798e-05
hsa-mir-223	0.690631	0.000712299
hsa-mir-214-pre	0.684798	3.09354e-05
hsa-mir-194-2-pre	0.681289	7.32955e-05
hsa-mir-518a-1-pre	0.681289	0.000139573
hsa-mir-125a	0.680721	7.12527e-05
hsa-miR-526b	0.68042	0.00311833
hsa-mir-133b-pre	0.678072	6.84229e-05
hsa-mir-526a-2-pre	0.676303	0.000308491
hsa-miR-521	0.675608	2.12516e-05
hsa-miR-492-pre	0.672522	0.00100762
hsa-mir-380-pre	0.670936	4.15348e-05
hsa-mir-096-pre	0.668378	6.27465e-05
hsa-mir-009-3-pre	0.667782	3.29162e-06
hsa-miR-409-3p	0.660513	1.08677e-05
hsa-mir-338-pre	0.659615	0.000122243
hsa-miR-202*	0.653442	0.000461708
hsa-mir-339	0.651711	8.79759e-05
hsa-mir-518a-2-pre	0.648442	0.000227286
hsa-miR-191*	0.64107	2.60678e-06
hsa-mir-222-pre	0.638772	0.000127692
hsa-let-7d-pre	0.63846	0.000554654
hsa-mir-190-pre	0.634102	0.00108604
hsa-miR-507	0.628319	0.00538555
hsa-mir-381	0.627649	1.1654e-05
hsa-miR-432*	0.626597	0.000339541
hsa-mir-128b-pre	0.625352	1.8322e-05
hsa-mir-302a*	0.621904	0.000279015
hsa-mir-181a-pre	0.620213	0.000264944
hsa-mir-199a-1-pre	0.617252	0.000105048
hsa-miR-362	0.614864	0.000131532
hsa-mir-030c-1-pre	0.613325	6.49355e-05
hsa-mir-181b-1-pre	0.606798	0.000117536
hsa-miR-505-pre	0.606001	1.29403e-05
hsa-mir-429-pre	0.600799	3.12893e-05
hsa-mir-187-pre	0.59982	5.72445e-05
hsa-miR-522	0.599366	0.000666334
hsa-mir-519b-pre	0.598638	0.000203856
hsa-mir-519c-pre	0.597086	1.05773e-05
hsa-miR-502-pre	0.593627	2.96828e-05
hsa-miR-508	0.593036	2.40958e-05
hsa-mir-519e-pre	0.591076	1.79658e-05
hsa-miR-520g	0.59071	0.000139573
hsa-mir-154	0.588888	5.02402e-05
hsa-mir-521-2-pre	0.588298	1.83656e-05
hsa-miR-527	0.577591	0.000261593
hsa-mir-299	0.577545	4.15946e-05
hsa-mir-340-pre	0.576676	0.000276402
hsa-mir-368-pre	0.576318	9.57773e-05
hsa-miR-524	0.572081	0.00514303
hsa-miR-490	0.569908	0.000778213
hsa-miR-493	0.569565	0.000941591
hsa-mir-134-pre	0.568843	6.52381e-06
hsa-miR-18b-pre	0.565597	2.81277e-05
hsa-mir-516-3-pre	0.564352	0.000355635
hsa-mir-221-pre	0.564181	0.000123874
fixB	0.563613	1.83004e-06
hsa-mir-103-2-pre	0.562215	0.000241805
hsa-mir-516-2-pre	0.556592	0.000239002
hsa-mir-516-1-pre	0.556011	7.06658e-05
hsa-miR-520e	0.550316	0.00020541
hsa-miR-504	0.547968	0.0001954
antiaraB	0.54722	0.00326704
hsa-mir-380 3p	0.54432	0.00020204
hsa-miR-499	0.544074	0.000135423
hsa-miR-485-3p	0.541146	0.000126437
hsa-mir-513-1-pre	0.540882	0.000132735
hsa-mir-320-pre	0.540274	5.76444e-06
hsa-mir-367-pre	0.540251	0.000154872
gnd	0.540251	0.0016926
hsa-miR-485-pre	0.539953	0.000125046
hsa-miR-491-pre	0.539672	0.000463861
hsa-mir-451-pre	0.53842	0.000230711
hsa-mir-453-pre	0.537767	3.97158e-06
hsa-mir-431	0.535567	0.000172605
hsa-mir-517a	0.534222	0.000133348
hsa-miR-498	0.534113	0.000768813
hsa-mir-330-pre	0.532495	1.90395e-05
hsa-miR-410-pre	0.532164	0.00252553
hsa-mir-139	0.528379	0.000364747
hsa-let-7f-1-pre	0.52745	0.000645443
hsa-mir-516-5p	0.527148	0.000726463
hsa-mir-026b-pre	0.526467	0.000308779
hsa-mir-422a-pre	0.526321	0.000378971
hsa-mir-513-2-pre	0.526069	6.9543e-05
hsa-mir-515-5p	0.52501	0.000514459
hsa-mir-524-pre	0.523785	2.17669e-05
hsa-mir-516-5p	0.521268	0.000564479
hsa-mir-199b-pre	0.520257	0.000367451
hsa-mir-196b-pre	0.520007	9.44969e-06
hsa-mir-448-pre	0.518924	4.12174e-05
hsa-mir-525-pre	0.518924	0.00185803
hsa-mir-340	0.518292	0.000356248
hsa-miR-511-2-pre	0.516733	4.61006e-05
hsa-mir-216	0.516699	0.00028738
antifixB	0.51307	0.000324215
antignd	0.510089	2.64686e-05
hsa-let-7a-3-pre	0.502211	6.62198e-05
hsa-miR-518c	0.501907	0.00170675
hsa-mir-154-pre	0.498119	1.03878e-06
hsa-miR-504-pre	0.495957	0.000529099
hsa-mir-515-1-pre	0.495869	0.000473341
hsa-miR-362-pre	0.493675	0.00254489
hsa-mir-130b-pre	0.49206	0.00015843
hsa-miR-508-pre	0.491638	0.000125516
hsa-miR-519d	0.490326	2.80701e-05
hsa-miR-496	0.490244	9.17239e-05
hsa-mir-001-2-pre	0.489729	6.45014e-06
hsa-mir-152-pre	0.488017	0.000327005
hsa-mir-033	0.488	7.19636e-05
hsa-mir-132	0.48733	3.52674e-05
hsa-mir-219	0.487007	0.00181524
hsa-miR-518b	0.48693	0.00145918
hsa-mir-020-pre	0.485427	0.000743905
hsa-mir-379	0.483424	1.14541e-05
hsa-miR-501-pre	0.478972	0.000353208
hsa-let-7b-pre	0.478763	0.000274544
hsa-miR-520h	0.476576	0.000106473
hsa-mir-222	0.475562	0.000703224
hsa-mir-374-pre	0.474318	0.000457397
hsa-miR-524*	0.470579	0.000164283
hsa-mir-213-pre	0.468434	0.000293367
hsa-mir-379-pre	0.462343	0.000989895
hsa-miR-525*	0.462106	0.00169029
hsa-mir-129-2-pre	0.461968	0.00287348
hsa-mir-029a-pre	0.461638	9.6791e-06
hsa-mir-302a-pre	0.457682	4.32942e-05
hsa-let-7c-pre	0.457634	0.00501941
hsa-mir-514-1-pre	0.456715	9.48581e-05
hsa-mir-369	0.455883	0.0062886
hsa-mir-181b-2-pre	0.455478	0.00126544
hsa-mir-370-pre	0.452881	0.000120279
hsa-mir-107	0.449487	0.00442247
hsa-miR-376b-pre	0.449375	8.45607e-05
hsa-let-7g	0.448433	0.00403546
hsa-mir-301-pre	0.447126	0.000301198
hsa-mir-034a	0.446426	0.00404825
hsa-mir-220-pre	0.44351	9.3759e-05
hsa-mir-448	0.443327	4.01469e-05
hsa-miR-518a	0.442222	0.00028392
hsa-mir-129-1-pre	0.439343	0.000796881
hsa-mir-518c-pre	0.436099	0.00125479
hsa-miR-507-pre	0.435468	2.57533e-05
hsa-miR-495-pre	0.435215	0.00180429
hsa-mir-101-2-pre	0.431883	8.00766e-05
hsa-let-7g-pre	0.431235	0.000642493
hsa-mir-335-pre	0.430491	0.000204374
hsa-miR-518e	0.429988	0.00699979
hsa-let-7f-2-pre	0.429537	0.000795283
hsa-mir-331-pre	0.42615	0.00914076
hsa-mir-512-1-pre	0.425817	0.00243459
hsa-miR-518d	0.424091	0.000245621
hsa-mir-520d-pre	0.423729	0.00127987
hsa-mir-365-2-pre	0.420843	0.0089503
hsa-miR-433-pre	0.418713	0.00286748
antientF	0.41632	0.000933819
hsa-miR-363	0.41622	5.56157e-05
hsa-mir-100-pre	0.415038	8.67955e-06
hsa-mir-098-pre	0.413802	0.00120621
hsa-mir-151-pre	0.411497	0.00261929
hsa-mir-195-pre	0.410237	0.000702393
hsa-mir-211	0.409684	0.000143695
hsa-miR-510	0.40654	0.000352446
hsa-mir-135a-2-pre	0.406365	0.00011446
hsa-mir-450-2-pre	0.405355	0.000746619
hsa-mir-514-2-pre	0.402633	0.000398324
hsa-mir-105-1-pre	0.399607	9.69403e-05
hsa-miR-412-pre	0.399375	2.78528e-05
hsa-mir-520c-pre	0.399375	4.68693e-05
hsa-mir-032-pre	0.39902	6.90451e-05
hsa-miR-432-pre	0.395737	0.000725421
araB	0.394279	0.000139866
hsa-mir-106b-pre	0.393738	0.000178479
hsa-mir-512-5p	0.391021	0.00142179
hsa-mir-024-2-pre	0.386748	0.000896668
hsa-mir-375-pre	0.386217	0.00198235
hsa-mir-108-pre	0.38584	0.000230415
hsa-mir-514-3 -pre	0.385654	0.00412117
hsa-mir-133a-2-pre	0.385364	7.68292e-05
hsa-mir-514	0.38529	0.000876545
hsa-mir-095-pre	0.382672	0.00031698
hsa-miR-520d*	0.37815	0.00277506
hsa-miR-519e*	0.375911	0.00441291
hsa-mir-007	0.372037	0.000270461
hsa-miR-519b	0.371334	0.000920956
hsa-miR-409-5p	0.3709	6.05189e-05
hsa-mir-518b-pre	0.369838	0.00180338
hsa-mir-135a	0.366782	0.000420257
hsa-mir-323	0.364664	0.000584119
hsa-mir-034a-pre	0.364243	0.000872459
hsa-miR-329-1-pre	0.364156	0.00136105
hsa-mir-140-pre	0.364121	0.00120895
hsa-mir-515-2-pre	0.363569	0.00397037
hsa-mir-520f-pre	0.36257	0.00956095
hsa-mir-033-pre	0.361532	0.00510469
hsa-mir-103-1-pre	0.359765	0.00210401
hsa-miR-503-pre	0.356997	0.000178477
hsa-mir-092-2-pre	0.356144	0.00155487
hsa-mir-324 5p	0.355616	0.00281516
hsa-mir-007-1-pre	0.354479	7.71408e-05
hsa-mir-023b-pre	0.353016	0.000265505
hsa-miR-509-pre	0.350589	0.000769124
hsa-mir-520a-pre	0.35031	0.00480128
hsa-mir-132-pre	0.347247	0.0016786
hsa-mir-026a-1-pre	0.346606	7.58708e-05
hsa-mir-106a-pre	0.343359	0.000487596
hsa-mir-361-pre	0.338607	0.000178479
hsa-miR-523	0.337441	0.00615833
hsa-mir-450-1-pre	0.337249	0.000853332
hsa-mir-215	0.335401	0.000648553
hsa-mir-424-pre	0.335069	0.000906159
hsa-miR-520c	0.333787	6.28532e-05
hsa-mir-377-pre	0.332163	0.000136339
hsa-miR-519c	0.331327	0.000143258
hsa-mir-133a-1-pre	0.330752	0.00183505
hsa-mir-138-1-pre	0.330704	0.00112863
hsa-miR-511-1-pre	0.327726	0.00431565
hsa-mir-212-pre	0.326877	0.000508424
hsa-miR-519a	0.324763	0.00122662
hsa-mir-219-2-pre	0.324727	0.000141212
hsa-miR-498-pre	0.317427	0.000950946
hsa-miR-519e	0.317252	0.00110281
hsa-mir-030a-pre	0.31719	0.000953255
hsa-mir-521-1-pre	0.317062	0.00119775
hsa-mir-299-pre	0.316785	0.0015198
hsa-mir-518f -pre	0.315419	0.00134489
	0.314511	0.00621361
hsa-mir-518d-pre	0.314511	0.00621361
hsa-miR-506-pre	0.312342	0.00220139
hsa-mir-018-pre	0.308666	0.00156693
hsa-mir-025-pre	0.299268	0.00388113
hsa-mir-452-pre	0.298911	0.00144426
entF	0.298081	0.000436221
hsa-mir-124a	0.297905	0.000106188
hsa-mir-001-1-pre	0.297681	0.00210519
hsa-mir-219-1-pre	0.295985	0.000275408
hsa-miR-518f	0.291574	0.000553188
hsa-mir-099b-pre	0.29042	0.000794251
hsa-mir-125b-2-pre	0.289507	0.00258166
hsa-mir-029b-1-pre	0.289072	0.00131885
hsa-mir-144-pre	0.287802	0.00138551
hsa-mir-148a-pre	0.287697	0.00169887
hsa-mir-223-pre	0.2824	0.00289295
hsa-mir-215-pre	0.28208	0.0018598
hsa-mir-208	0.278976	0.00377202
hsa-mir-034c-pre	0.277781	0.000442953
hsa-miR-510-pre	0.276624	0.000831593
hsa-mir-216-pre	0.275209	0.00176935
hsa-mir-381-pre	0.274812	0.000536776
hsa-mir-007-2-pre	0.274812	0.00241334
hsa-mir-199a-2-pre	0.273018	0.00113886
hsa-mir-217	0.272861	0.00566601
hsa-miR-526a	0.269497	0.000846012
hsa-mir-369-pre	0.265503	0.00775473
hsa-mir-382-pre	0.263788	0.00655615
hsa-mir-126-pre	0.263034	0.00219544
hsa-mir-377	0.261775	0.00959057
hsa-mir-124a-3-pre	0.261517	0.000877219
hsa-mir-380 5p	0.256775	0.00159236
hsa-mir-323-pre	0.251746	0.000597763
hsa-mir-197-pre	0.243824	5.19854e-05
hsa-mir-196a-2-pre	0.242038	0.00236611
hsa-miR-410	0.235378	0.000898386
hsa-mir-423-pre	0.230513	0.000218321
hsa-miR-329-2-pre	0.229069	0.00378928
hsa-miR-520f	0.224392	0.00289001
hsa-mir-136	0.223223	0.00090094
hsa-mir-384-pre	0.222392	0.00160618
hsa-mir-124a-2-pre	0.209827	0.00227665
hsa-mir-203-pre	0.205836	0.00245906
hsa-mir-384	0.203182	0.00109748
hsa-miR-497-pre	0.184608	0.00356114
hsa-mir-193	-0.291424	0.000251836
hsa-mir-137	-0.318822	0.000519593
tRNA-M	-0.342862	0.00148698
hsa-mir-133b	-0.352302	0.00134354
hsa-mir-021	-0.431978	0.000846174
hsa-mir-123	-0.492967	0.00570036
hsa-mir-133a	-0.528131	0.0010873
hsa-mir-029c	-0.565049	0.000147899
hsa-miR-193b	-0.616016	0.00259829
hsa-miR-376b	-0.67487	0.00017939
hsa-mir-010b	-0.714388	0.000152891
hsa-mir-001	-0.733403	5.05254e-05
hsa-mir-368	-0.786596	0.000578064
hsa-mir-376a	-0.924358	0.00115235
hsa-mir-034b	-0.935594	4.18698e-05
hsa-mir-200b	-0.938572	0.000152576
hsa-mir-034c	-0.983483	8.86454e-06
hsa-mir-148a	-0.986825	0.000421982
hsa-mir-126	-1.19617	0.000475253
hsa-mir-030e 5p	-1.30263	0.00953763
hsa-mir-365-1	-1.39305	6.53428e-05
hsa-mir-135b	-1.40494	0.00303058
hsa-mir-210	-1.44438	8.54342e-05
hsa-mir-200a	-1.49897	1.9904e-05
hsa-mir-024	-1.55111	2.82265e-05
hsa-mir-200c	-1.76801	0.000130553
hsa-mir-141	-1.88885	0.000370849
hsa-mir-022	-2.00156	7.69476e-05
hsa-mir-031	-2.59368	0.000922624
hsa-mir-224	-3.23774	0.000189626
hsa-mir-203	-4.69808	4.05776e-05
hsa-mir-205	-6.49427	2.06045e-06
