# Supplementary material for: Integrated analysis of miRNA landscape and cellular networking pathways in stage-specific prostate cancer
Source: PLoS One. 2019 Nov 22;14(11):e0224071. doi: 10.1371/journal.pone.0224071 (PMC6874298; doi:10.1371/journal.pone.0224071)
Supplement: S3 Table — (XLSX) [file pone.0224071.s005.xlsx]

## Sheet: Sheet1
DU145 Cells
miRNA	Fold change	p-value
hsa-mir-301	1.96527	2.96911e-05
hsa-mir-365-1-pre	1.13245	8.36154e-05
hsa-miR-18b	1.10152	5.53572e-05
hsa-miR-493-pre	1.03854	8.43012e-07
hsa-mir-335	0.949935	0.0011977
hsa-mir-346	0.872522	0.000262269
hsa-mir-025	0.812766	0.000731852
hsa-mir-032	0.722117	3.92642e-05
hsa-mir-214	0.666956	0.000108628
hsa-mir-191-pre	0.651634	0.022646
hsa-mir-019a	0.646933	4.75371e-05
hsa-mir-218-2-pre	0.628958	0.000257719
hsa-mir-147-pre	0.625019	0.000113249
hsa-mir-123	0.613053	0.00290747
hsa-mir-451-pre	0.581687	0.142332
hsa-miR-20b-pre	0.580225	0.000457255
hsa-miR-412	0.577357	0.000667443
hsa-mir-512-2-pre	0.560468	0.0048933
hsa-mir-195	0.55845	0.00289711
hsa-mir-517b-pre	0.553936	0.000560506
hsa-mir-328	0.546352	0.00317432
hsa-miR-485-pre	0.526342	0.000436027
hsa-miR-496	0.524191	0.00191606
hsa-mir-517c-pre	0.523349	0.00386332
hsa-mir-518a-2-pre	0.522042	0.000755102
hsa-mir-155-pre	0.515102	4.27993e-05
hsa-miR-518d	0.510416	0.0055111
hsa-miR-489	0.505683	0.00761869
hsa-mir-527-pre	0.505345	0.000505937
hsa-mir-370	0.502694	0.000110799
hsa-mir-449-pre	0.497699	0.00189032
hsa-mir-524-pre	0.491283	0.0126803
entF	0.488802	0.000117665
hsa-mir-153-1-pre	0.475962	0.000242365
hsa-mir-337	0.475199	0.001268
hsa-miR-518e	0.473931	0.010007
gnd	0.472305	0.012305
hsa-mir-181c-pre	0.471848	0.0101889
hsa-miR-146b-pre	0.46893	0.0276856
hsa-mir-514-2-pre	0.468387	0.0450844
hsa-miR-181d-pre	0.466745	0.00206402
hsa-mir-521-2-pre	0.46307	0.000582224
hsa-mir-513	0.456715	0.0190358
hsa-mir-517a-pre	0.454838	0.000597763
hsa-miR-494-pre	0.452881	6.4991e-05
hsa-miR-492-pre	0.449099	0.00261898
hsa-mir-220	0.446874	0.00127087
hsa-mir-450	0.443453	0.0150883
antientF	0.443003	0.004764
hsa-mir-010a-pre	0.4411	0.00586706
hsa-mir-018	0.44017	0.000725696
hsa-mir-514-1-pre	0.438476	0.004036
hsa-miR-494	0.437373	0.00110726
hsa-mir-150	0.434696	8.19681e-05
hsa-miR-491-pre	0.434021	3.66491e-05
hsa-let-7d-pre	0.432959	0.00593545
hsa-mir-015b-pre	0.431553	0.000144215
hsa-miR-527	0.431488	0.00079947
hsa-mir-361-pre	0.428604	0.00748015
hsa-miR-518c	0.425091	5.00229e-05
hsa-miR-412-pre	0.424592	0.148087
hsa-mir-373-pre	0.424406	0.000421014
araB	0.421464	0.00108438
hsa-mir-450-2-pre	0.419855	0.0167837
hsa-mir-181a-pre	0.417584	0.00199149
hsa-mir-345	0.413906	0.0313865
hsa-miR-495-pre	0.408674	0.00871319
hsa-mir-150-pre	0.407658	0.00208237
hsa-let-7i-pre	0.402294	0.00351315
hsa-mir-007	0.40072	0.00301457
hsa-mir-342-pre	0.399055	0.000463501
hsa-mir-009-3-pre	0.39805	0.000780647
hsa-mir-186-pre	0.395301	0.0187964
hsa-mir-526a-1-pre	0.394384	0.00107871
hsa-miR-526b	0.388957	0.00246245
hsa-mir-513-1-pre	0.388496	0.00019475
hsa-miR-490	0.387317	0.036337
hsa-let-7f-1-pre	0.386145	0.00687956
hsa-mir-516-4-pre	0.38498	0.00671826
hsa-mir-151-pre	0.382857	0.000772723
hsa-mir-184-pre	0.381659	2.78528e-05
hsa-mir-323-pre	0.380905	0.0746723
hsa-miR-511-2-pre	0.378096	0.000562004
hsa-miR-432-pre	0.377405	0.0412582
hsa-mir-302d	0.375426	0.00107014
hsa-mir-517*	0.374927	0.0117742
hsa-miR-496-pre	0.3709	0.00357162
hsa-mir-326	0.370458	0.00246181
hsa-miR-488	0.368387	0.00112161
hsa-mir-512-1-pre	0.367371	0.00494138
hsa-mir-526b-pre	0.366882	0.00100459
hsa-mir-194-2-pre	0.366572	0.035765
hsa-mir-515-1-pre	0.365285	0.000114304
hsa-mir-153-2-pre	0.36311	0.0050555
hsa-mir-325-pre	0.361429	0.000347891
hsa-miR-518b	0.361399	0.00585784
hsa-miR-518c*	0.360452	0.00288838
hsa-miR-521	0.359832	0.00732001
hsa-mir-302b-pre	0.359765	0.000164838
hsa-mir-182-pre	0.358535	0.000977905
hsa-miR-526b*	0.357295	0.00562559
hsa-miR-491	0.355854	0.00570925
hsa-mir-212	0.350133	0.00547769
hsa-mir-515-5p	0.349283	0.000289676
hsa-miR-518a-2*	0.348289	0.00623916
hsa-mir-338-pre	0.346176	0.0153312
hsa-mir-019a-pre	0.343954	0.000103743
hsa-mir-019b-2-pre	0.341828	0.00229499
hsa-mir-325	0.34127	0.000104287
hsa-mir-019b-1-pre	0.340519	0.00709377
hsa-mir-302c-pre	0.336182	0.00139649
hsa-mir-103-1-pre	0.335984	0.00778697
hsa-mir-431-pre	0.33542	0.0525943
hsa-mir-127-pre	0.334576	0.00157605
hsa-mir-136-pre	0.333737	0.029899
hsa-mir-369-pre	0.333737	0.0173323
hsa-miR-485-3p	0.332983	0.000121711
hsa-let-7c-pre	0.329812	0.0124891
hsa-mir-526a-2-pre	0.327575	0.0401168
hsa-mir-340	0.327502	0.00350619
hsa-mir-346-pre	0.326923	0.000783717
hsa-mir-105-1-pre	0.323973	0.0382484
hsa-miR-433-pre	0.32389	0.000902168
hsa-mir-525-pre	0.323863	0.000500793
hsa-mir-007-2-pre	0.320982	0.00160828
hsa-let-7a-2-pre	0.320956	0.0221105
hsa-mir-371-pre	0.320886	0.000102979
hsa-mir-520a-pre	0.320016	0.00182076
hsa-miR-193b-pre	0.319964	0.00332229
hsa-mir-147	0.318875	0.00292319
hsa-mir-521-1-pre	0.313158	0.0181534
hsa-mir-517c	0.312657	0.0714891
hsa-mir-009-2-pre	0.311129	0.000111028
hsa-mir-302b*	0.310047	0.000136555
hsa-miR-485-5p	0.305065	0.00447452
hsa-mir-320-pre	0.304855	0.000818674
hsa-mir-301-pre	0.304855	0.00070509
hsa-miR-191*	0.304192	0.00447519
hsa-mir-516-3-pre	0.303392	0.00365026
hsa-mir-016-2-pre	0.302425	0.00832484
hsa-mir-368-pre	0.302144	0.000505466
hsa-mir-001-1-pre	0.30175	0.00569595
antiaraB	0.301464	0.00233748
hsa-mir-513-2-pre	0.298658	0.0102636
hsa-mir-324-pre	0.297605	0.000471173
hsa-mir-516-5p	0.297434	0.000488199
hsa-mir-302a*	0.295918	0.00382684
hsa-mir-452-pre	0.294687	0.0479524
hsa-mir-302c	0.291889	0.0134409
hsa-mir-523-pre	0.288599	0.0256818
hsa-mir-522-pre	0.287348	0.00407302
hsa-mir-153-2	0.286304	0.00260361
hsa-mir-107-pre	0.285794	0.0070003
hsa-mir-429-pre	0.285157	0.00206001
hsa-mir-133b-pre	0.283269	0.106847
hsa-mir-194-1-pre	0.283072	0.0390981
hsa-mir-340-pre	0.28273	0.00336526
hsa-mir-337-pre	0.278649	0.0211015
hsa-miR-511	0.276518	0.0156552
hsa-mir-134	0.27621	0.0888702
hsa-mir-099a-pre	0.275634	0.00149648
hsa-miR-518a	0.27518	0.0158437
hsa-mir-367-pre	0.272318	0.0244579
hsa-mir-106a-pre	0.272003	0.00131781
hsa-mir-338	0.27118	0.00404803
hsa-miR-523	0.270327	0.0501906
hsa-mir-001-2-pre	0.269721	0.000138558
hsa-miR-524*	0.268767	0.00131273
hsa-let-7a-3-pre	0.268767	0.014257
hsa-mir-453-pre	0.267174	0.00112772
hsa-mir-018-pre	0.266174	0.00403177
hsa-miR-202	0.265461	0.0336787
hsa-mir-017-pre	0.263852	0.0121615
fixB	0.263034	0.000844764
hsa-mir-302d-pre	0.262222	0.00515594
hsa-mir-129	0.262147	0.000645806
hsa-mir-099b-pre	0.261358	0.000108276
hsa-mir-330-pre	0.258734	0.00062658
hsa-let-7f-2-pre	0.257356	0.00539689
hsa-mir-518c-pre	0.256833	4.77559e-05
hsa-miR-493	0.256126	0.0010701
hsa-mir-015a-pre	0.253448	0.000479669
hsa-mir-181b-2-pre	0.251732	0.0149462
hsa-mir-188-pre	0.251375	0.00234629
hsa-mir-010b-pre	0.251132	0.0754554
hsa-mir-512-5p	0.24936	0.00360223
hsa-miR-510	0.248437	0.0161301
hsa-mir-103-2-pre	0.248202	0.0117386
hsa-mir-371	0.246438	0.0265114
hsa-mir-106b-pre	0.246356	0.0225962
hsa-mir-100-pre	0.242633	0.00914076
hsa-mir-137-pre	0.241706	0.138755
hsa-miR-506-pre	0.241375	0.116248
hsa-miR-505	0.240678	0.00119105
hsa-mir-374-pre	0.240263	0.0240641
antignd	0.237943	0.0216049
hsa-mir-190-pre	0.237822	0.0083007
hsa-mir-331-pre	0.237189	0.038287
hsa-mir-196a-1-pre	0.235813	0.00340276
hsa-mir-148a-pre	0.233719	0.00601724
hsa-mir-198-pre	0.232856	0.000828886
hsa-mir-101-2-pre	0.232043	0.0276596
hsa-let-7a-1-pre	0.228683	3.36364e-06
hsa-miR-492	0.226108	0.00532486
hsa-mir-516-5p	0.225812	0.00267052
hsa-let-7e-pre	0.225745	0.0276596
hsa-mir-323	0.222392	0.0284219
hsa-mir-372	0.222392	0.016298
hsa-mir-452*	0.221802	0.00833819
hsa-mir-154-pre	0.216004	0.0395945
hsa-mir-518a-1-pre	0.215013	0.018387
hsa-mir-518e-pre	0.213956	0.00930841
hsa-mir-220-pre	0.213445	0.051606
hsa-mir-339	0.2126	0.00064897
hsa-mir-516-2-pre	0.211729	0.000605964
hsa-let-7b-pre	0.211716	0.00227665
hsa-miR-510-pre	0.211297	0.0159159
hsa-miR-508-pre	0.211284	0.00200604
hsa-mir-431	0.20958	0.0274257
hsa-mir-192-pre	0.209346	0.0134224
hsa-mir-138-1-pre	0.209057	0.0462647
hsa-mir-183-pre	0.208108	0.174787
hsa-mir-122a-pre	0.2074	0.00532486
hsa-mir-382-pre	0.206149	0.0685871
hsa-miR-18b-pre	0.205051	7.65488e-06
hsa-mir-020-pre	0.20482	0.0582516
hsa-miR-507	0.20482	0.00732754
hsa-mir-009-1-pre	0.202685	0.00405984
hsa-mir-095-pre	0.201848	0.00900635
hsa-mir-302a	0.201802	0.00219213
hsa-mir-144-pre	0.200819	0.0110925
hsa-mir-017 5p	0.200518	0.171042
hsa-mir-145	0.19878	0.0244085
hsa-mir-324 3p	0.198152	0.00983313
hsa-mir-133a-2-pre	0.197337	0.0267486
hsa-mir-148b-pre	0.196945	0.0126698
hsa-mir-372-pre	0.19391	0.0074432
antifixB	0.192019	0.0187257
hsa-mir-135a-1-pre	0.190864	0.0444515
hsa-miR-410-pre	0.190633	0.0166529
hsa-mir-185-pre	0.190477	0.0513498
hsa-miR-520d*	0.189116	0.03924
hsa-miR-20b	0.18857	0.0800674
hsa-mir-195-pre	0.188445	0.0786982
hsa-mir-515-3p	0.186701	0.0198333
hsa-miR-506	0.186126	0.00873488
hsa-miR-511-1-pre	0.185973	0.0803714
hsa-miR-490-pre	0.185812	0.0185973
hsa-mir-520b-pre	0.185715	0.00160716
hsa-miR-200a*	0.183671	0.00289001
hsa-miR-202*	0.183222	0.0344159
hsa-mir-335-pre	0.183181	0.0565
hsa-mir-299-pre	0.182986	0.00212713
hsa-mir-152-pre	0.182972	0.00124731
hsa-mir-181b-1-pre	0.181404	0.0467331
hsa-mir-518b-pre	0.180297	0.0499783
hsa-mir-212-pre	0.177068	0.0332515
hsa-mir-096-pre	0.169925	0.00452406
hsa-mir-302a-pre	0.167786	0.0188386
hsa-mir-514	0.16665	0.121004
hsa-mir-155	0.164204	0.2302
hsa-mir-098-pre	0.163322	0.00669586
hsa-let-7g-pre	0.162667	0.00235054
hsa-mir-339-pre	0.161967	0.0499481
hsa-mir-149-pre	0.161234	0.0351684
hsa-mir-302c*	0.15997	0.0198908
hsa-mir-517a	0.159703	0.0217907
hsa-mir-517b	0.158592	0.00359311
hsa-miR-202-pre	0.157721	0.00183299
hsa-mir-515-2-pre	0.153351	0.195263
hsa-mir-146-pre	0.152952	0.0114537
rRNA-5S	0.149932	0.050071
hsa-miR-520d	0.149539	0.191744
hsa-mir-187-pre	0.148863	0.0100633
hsa-mir-213-pre	0.148214	0.0463599
hsa-mir-016-1-pre	0.147658	0.094428
hsa-mir-190	0.143764	0.124568
hsa-miR-525	0.143694	0.0193146
hsa-mir-108-pre	0.143432	0.0132356
hsa-mir-101-1-pre	0.143432	0.0459115
hsa-miR-489-pre	0.141219	0.0239506
hsa-mir-516-3p	0.138414	0.0101427
hsa-mir-370-pre	0.137068	0.165709
hsa-mir-450-1-pre	0.137037	0.0325325
hsa-mir-516-1-pre	0.127917	0.180123
hsa-mir-203-pre	0.127834	0.000131532
hsa-mir-143-pre	0.126316	0.0129505
hsa-miR-488-pre	0.125909	0.181376
hsa-mir-520e-pre	0.124371	0.0161301
hsa-miR-504	0.122484	0.00170516
hsa-mir-007-1-pre	0.120681	0.101817
hsa-mir-217-pre	0.119372	0.122443
hsa-miR-498	0.116918	0.0192276
hsa-mir-140-pre	0.116193	0.0994015
hsa-miR-376b-pre	0.115109	0.0756877
hsa-mir-145-pre	0.11477	0.0100597
hsa-mir-221-pre	0.114378	0.000699578
hsa-mir-451	0.111361	0.038287
hsa-mir-134-pre	0.111031	0.0417947
hsa-miR-329	0.110378	0.147965
hsa-mir-380 5p	0.108253	0.0493149
hsa-miR-498-pre	0.108199	0.116752
hsa-miR-526a	0.107609	0.0332313
hsa-miR-524	0.106572	0.0303374
hsa-miR-500-pre	0.105972	0.176805
hsa-mir-093	0.0995357	0.171572
hsa-mir-223-pre	0.0988857	0.0900104
hsa-mir-448-pre	0.0982441	0.0411505
hsa-mir-296-pre	0.0972972	0.144704
hsa-mir-422a-pre	0.096508	0.125884
hsa-mir-215	0.0964451	0.0806688
hsa-mir-141-pre	0.0943274	0.0765234
hsa-miR-525*	0.0903465	0.0354039
hsa-mir-138-2-pre	0.0891705	0.00996932
hsa-mir-124a-3-pre	0.0882658	0.224368
hsa-mir-211-pre	0.0874628	0.0277696
hsa-mir-216-pre	0.0854477	0.114477
hsa-miR-522	0.0797791	0.00385795
hsa-mir-425	0.0774315	0.0651085
hsa-miR-508	0.0756997	0.190034
hsa-mir-139-pre	0.074854	0.114477
hsa-mir-328-pre	0.0724696	0.15941
hsa-mir-380 3p	0.0721498	0.116116
hsa-mir-224-pre	0.0712587	0.0993007
hsa-mir-214-pre	0.0658879	0.0593473
hsa-mir-448	0.0651651	0.0325325
hsa-mir-129-2-pre	0.0637256	0.0488116
hsa-mir-223	0.062179	0.170844
hsa-mir-092-2-pre	0.0612002	0.195198
hsa-mir-345-pre	0.0599648	0.0646769
hsa-mir-125a-pre	0.0540109	0.216119
hsa-mir-330	0.0532982	0.139876
hsa-mir-135a-2-pre	0.0485802	0.193378
hsa-mir-133a-1-pre	0.0478766	0.183869
hsa-mir-302b	0.0414596	0.2302
hsa-mir-367	0.0368054	0.146912
hsa-mir-142 3p	0.0311225	0.12417
hsa-miR-432	-0.0304653	0.218172
hsa-mir-023b-pre	-0.0435016	0.0601698
hsa-mir-031-pre	-0.0507881	0.119393
hsa-mir-216	-0.0519946	0.093599
hsa-mir-379	-0.0522945	0.0789276
hsa-mir-210-pre	-0.054743	0.0856236
hsa-mir-192	-0.0558532	0.175693
hsa-miR-520b	-0.0582986	0.222068
hsa-mir-296	-0.0632516	0.0453001
hsa-mir-520g-pre	-0.0634791	0.148696
hsa-mir-200a-pre	-0.0662337	0.196993
hsa-mir-129-1-pre	-0.0668919	0.0572352
hsa-mir-136	-0.0715533	0.0955042
hsa-miR-497-pre	-0.0800395	0.00105058
hsa-mir-197-pre	-0.0800395	0.00578456
hsa-mir-383	-0.0826986	0.00749043
hsa-mir-520d-pre	-0.0852852	0.0191037
hsa-miR-520g	-0.0890835	0.0598099
hsa-mir-519e-pre	-0.0900496	0.0686817
hsa-mir-034b-pre	-0.0907655	0.113458
hsa-miR-501-pre	-0.0931094	0.0793069
hsa-mir-331	-0.0935928	0.229274
hsa-miR-518f	-0.0940199	0.0194418
hsa-mir-024-1-pre	-0.095262	0.159103
hsa-mir-381-pre	-0.0978473	0.0194418
hsa-mir-029b-2-pre	-0.0985157	0.0229188
hsa-mir-520f-pre	-0.0991934	0.0393519
hsa-mir-375-pre	-0.0992096	0.014631
hsa-miR-499-pre	-0.100164	0.0994415
hsa-miR-518f*	-0.102428	0.00532813
hsa-mir-032-pre	-0.103768	0.00793309
hsa-mir-024-2-pre	-0.106556	0.00724559
hsa-mir-027b-pre	-0.107261	0.119862
hsa-mir-514-3 -pre	-0.111217	0.017725
hsa-mir-194	-0.118362	0.0202776
hsa-mir-379-pre	-0.124282	0.0079662
hsa-miR-362-pre	-0.12597	0.0703353
hsa-mir-023a-pre	-0.127668	0.0117386
hsa-mir-124a	-0.133978	0.00647804
hsa-mir-520h-pre	-0.136062	0.00930774
hsa-mir-130a-pre	-0.137973	0.00863579
hsa-mir-184	-0.143966	0.00105058
hsa-mir-383-pre	-0.152003	0.00183299
hsa-mir-027a-pre	-0.154263	0.00260361
hsa-mir-376a-pre	-0.156804	0.00149353
hsa-mir-185	-0.156814	0.0617962
hsa-miR-520c	-0.159657	0.00888469
hsa-mir-029c-pre	-0.163375	0.0861344
hsa-miR-499	-0.164536	0.000947947
hsa-mir-208-pre	-0.165338	0.000274562
hsa-miR-369-5p	-0.16932	0.0346328
hsa-miR-410	-0.169354	0.0132173
hsa-mir-199b-pre	-0.171112	0.0325054
hsa-mir-026b-pre	-0.172316	0.026426
hsa-mir-384-pre	-0.175239	0.000378971
hsa-mir-204	-0.175442	0.0255411
hsa-mir-519d-pre	-0.180267	0.00683388
hsa-mir-424-pre	-0.180572	3.166e-05
hsa-miR-362	-0.180824	0.0104518
hsa-mir-130b-pre	-0.183367	0.000305131
hsa-miR-519a	-0.186576	0.00235054
hsa-mir-125b-1-pre	-0.190039	0.00157
hsa-mir-124a-2-pre	-0.191987	0.00527451
hsa-mir-144	-0.19388	0.0274842
hsa-mir-425-pre	-0.194647	0.00205628
hsa-mir-380-pre	-0.198079	0.00319432
hsa-mir-126	-0.200881	0.0834708
hsa-mir-196b-pre	-0.204358	1.71589e-05
hsa-mir-206-pre	-0.204358	0.00577461
hsa-mir-125b-2-pre	-0.207539	0.0133826
hsa-mir-016	-0.209323	0.0527215
hsa-mir-128b-pre	-0.215582	0.0016523
hsa-mir-034a-pre	-0.219257	0.0143577
hsa-mir-022-pre	-0.222392	0.00397145
hsa-mir-519b-pre	-0.222392	0.00143404
hsa-mir-208	-0.223194	0.00100459
hsa-miR-363-pre	-0.22556	6.35939e-06
hsa-mir-211	-0.22715	0.0179394
hsa-miR-409-3p	-0.228753	0.00957152
hsa-mir-518f -pre	-0.230922	0.0014751
hsa-miR-503-pre	-0.231523	0.000713778
hsa-mir-453	-0.237197	0.00556757
hsa-miR-519c	-0.24058	0.00175061
hsa-mir-199a-2-pre	-0.246483	0.00219213
hsa-mir-128b	-0.248437	0.00134107
hsa-miR-519e	-0.254655	0.000235616
hsa-mir-518d-pre	-0.257496	0.00122402
hsa-mir-028-pre	-0.25952	0.000354432
hsa-miR-519e*	-0.264	0.00119397
hsa-mir-381	-0.266939	0.00129849
hsa-miR-500	-0.268905	7.44461e-05
hsa-miR-519b	-0.2705	0.00150761
hsa-mir-218-1-pre	-0.271072	0.00113716
hsa-mir-199a-1-pre	-0.273761	5.97341e-05
hsa-mir-196a-2-pre	-0.274694	0.000773378
hsa-mir-128a-pre	-0.275875	0.0062204
hsa-mir-146	-0.28609	0.046542
hsa-mir-206	-0.300395	0.00482665
hsa-mir-361	-0.30652	0.00835921
hsa-mir-519c-pre	-0.309427	0.000201721
hsa-miR-504-pre	-0.310669	0.00168294
hsa-mir-369	-0.314636	0.00789877
hsa-mir-200b-pre	-0.323025	0.000573043
hsa-miR-520a	-0.325822	1.20221e-05
hsa-mir-021-pre	-0.327403	0.000224038
hsa-mir-026a-2-pre	-0.330917	0.000431219
hsa-mir-124a-1-pre	-0.332421	0.000261093
hsa-mir-382	-0.332472	6.71067e-05
hsa-mir-127	-0.339903	0.000572903
hsa-mir-423	-0.347222	0.00360223
hsa-miR-497	-0.356817	0.00241724
hsa-mir-519a-2-pre	-0.360044	0.000356312
hsa-mir-183	-0.363265	0.00797196
hsa-mir-519a-1-pre	-0.369606	2.52169e-05
hsa-miR-519d	-0.372418	0.00083836
hsa-miR-501	-0.385122	5.20466e-05
hsa-mir-020	-0.393398	0.0829872
hsa-miR-181d	-0.395	0.00121222
hsa-miR-409-pre	-0.403481	0.00133578
hsa-mir-452	-0.409692	0.0166531
hsa-mir-143	-0.414344	3.80432e-05
hsa-mir-199a	-0.417363	0.00191372
hsa-miR-502	-0.423292	0.000675943
hsa-mir-135a	-0.449186	0.000290389
hsa-mir-198	-0.45012	0.000790588
hsa-mir-122a	-0.461754	0.00207493
hsa-mir-138	-0.467529	0.00333343
hsa-mir-342	-0.474486	0.00100828
hsa-mir-149	-0.488354	0.000923696
hsa-mir-189	-0.489092	0.000125791
hsa-mir-108	-0.49078	0.0557782
hsa-mir-199b	-0.581342	8.90549e-05
hsa-mir-422a	-0.613189	3.32306e-05
hsa-mir-105	-0.619439	1.9935e-05
hsa-mir-200c-pre	-0.636585	0.000610212
hsa-mir-186	-0.664351	0.00647273
hsa-mir-181b	-0.687158	0.00469316
hsa-mir-128a	-0.760595	0.00012415
hsa-mir-193	-0.768643	0.000116144
hsa-mir-028	-0.771328	0.00410384
hsa-miR-146b	-0.782183	0.00320503
hsa-mir-137	-0.783304	1.83955e-05
hsa-mir-422b	-0.795318	0.0038369
hsa-mir-148b	-0.804429	0.00052134
hsa-mir-133b	-0.850622	7.92572e-05
hsa-mir-151	-0.862587	0.0110044
hsa-mir-429	-0.887751	0.0013231
hsa-mir-133a	-0.888492	0.000106504
hsa-mir-015a	-0.895287	0.000149497
hsa-mir-141	-0.939526	0.00195583
hsa-mir-213	-0.941155	9.37273e-05
hsa-mir-197	-1.05133	3.34607e-05
hsa-miR-376b	-1.074	4.38987e-05
hsa-mir-148a	-1.0993	0.000340201
tRNA-S	-1.10896	9.56602e-05
hsa-mir-181a	-1.17151	0.0022332
hsa-mir-181c	-1.19073	0.00019551
hsa-mir-191	-1.21909	4.4099e-05
hsa-mir-130a	-1.22239	0.00113167
hsa-mir-135b	-1.24122	0.00395603
hsa-mir-152	-1.26189	0.00403275
hsa-mir-033	-1.28073	3.79231e-06
hsa-mir-205-pre	-1.31059	6.54674e-05
hsa-mir-029b	-1.31776	0.00232223
hsa-mir-101	-1.37991	0.000881396
hsa-mir-095	-1.4047	4.34514e-05
hsa-mir-182	-1.48842	0.00143255
hsa-mir-130b	-1.49045	0.000179557
hsa-mir-034c	-1.51512	4.04456e-07
hsa-mir-103	-1.5259	0.000555677
hsa-mir-021	-1.53602	8.97086e-06
hsa-mir-376a	-1.62586	0.000290992
hsa-mir-196b	-1.63272	1.57178e-05
hsa-mir-106a	-1.65739	3.79252e-05
hsa-mir-320	-1.66844	0.000146157
hsa-miR-503	-1.67566	6.50697e-07
hsa-mir-030a 3p	-1.68154	0.00128319
hsa-mir-368	-1.72079	4.32329e-05
hsa-mir-009	-1.74671	7.21354e-07
hsa-mir-107	-1.76572	0.000126239
hsa-mir-218	-1.8011	2.54826e-07
hsa-mir-030b	-1.82628	0.00115262
hsa-mir-096	-1.88475	7.43764e-05
hsa-mir-029c	-1.92698	3.60089e-06
hsa-mir-026a	-1.93447	0.00012922
hsa-miR-193b	-1.94929	7.91036e-05
hsa-mir-030e 3p	-1.96121	0.000578297
hsa-mir-030d	-1.97278	0.000614587
hsa-mir-030c	-2.06758	0.00299102
hsa-mir-449	-2.08975	2.15033e-06
hsa-mir-030a 5p	-2.10551	0.000475331
hsa-mir-029a	-2.11956	0.000514708
hsa-mir-030e 5p	-2.16363	0.00348503
hsa-mir-015b	-2.20737	4.81001e-07
hsa-mir-023b	-2.22119	0.000177312
hsa-mir-026b	-2.27657	0.000988833
hsa-mir-099b	-2.38478	1.10357e-05
hsa-mir-027b	-2.40028	0.000463563
hsa-mir-034b	-2.42401	5.16958e-06
hsa-mir-027a	-2.42518	1.98517e-05
hsa-mir-034a	-2.45221	4.64463e-06
hsa-let-7g	-2.46899	0.000111917
hsa-mir-099a	-2.5213	0.000128885
hsa-mir-023a	-2.54444	2.93704e-05
tRNA-M	-2.6362	1.30261e-06
hsa-mir-022	-2.63707	4.87668e-05
hsa-mir-100	-2.76101	3.59066e-05
hsa-let-7f	-2.86878	6.95999e-05
hsa-mir-010b	-2.89623	6.08531e-06
hsa-mir-200b	-2.90189	9.58343e-06
hsa-mir-222	-2.90538	9.78112e-06
hsa-mir-200c	-3.03886	5.35975e-05
hsa-let-7i	-3.10967	5.79475e-07
hsa-mir-125a	-3.14557	4.46343e-06
hsa-let-7a	-3.22111	7.59347e-06
hsa-mir-424	-3.23803	0.000469876
hsa-let-7c	-3.34719	5.7149e-05
hsa-mir-098	-3.35117	5.56383e-06
hsa-mir-031	-3.47161	0.000652306
hsa-mir-221	-3.48249	0.000133379
hsa-mir-010a	-3.5355	1.44496e-05
hsa-mir-210	-3.54456	1.86875e-05
hsa-mir-125b	-3.57257	8.59747e-05
hsa-mir-024	-3.59122	6.48459e-06
hsa-mir-365-1	-3.60038	1.1944e-05
hsa-mir-001	-3.6008	1.77408e-06
hsa-mir-224	-3.60133	0.000170928
hsa-mir-200a	-3.65744	4.96586e-06
hsa-let-7b	-3.70701	2.31892e-05
hsa-let-7e	-4.33481	7.54867e-06
hsa-mir-203	-5.25277	3.85797e-05
hsa-let-7d	-5.39862	9.42578e-06
hsa-mir-205	-6.9499	2.03568e-06
