# Supplementary material for: Integrated analysis of miRNA landscape and cellular networking pathways in stage-specific prostate cancer
Source: PLoS One. 2019 Nov 22;14(11):e0224071. doi: 10.1371/journal.pone.0224071 (PMC6874298; doi:10.1371/journal.pone.0224071)
Supplement: S4 Table — (XLSX) [file pone.0224071.s006.xlsx]

## Sheet: Sheet1
22Rv1 Cells
miRNA	Fold change	p-value
hsa-mir-301	2.25559	9.09644e-05
hsa-miR-18b	2.25117	2.22099e-05
hsa-mir-018	2.02137	1.01952e-05
hsa-mir-365-1-pre	1.73776	9.24645e-07
hsa-mir-019a	1.71185	1.62197e-06
hsa-mir-020	1.63847	0.00168659
hsa-mir-025	1.60516	2.9229e-05
hsa-mir-017 5p	1.59708	0.000500321
hsa-miR-363	1.53033	1.51509e-06
hsa-mir-106b	1.46684	4.24319e-05
hsa-mir-106a	1.42772	2.24641e-05
hsa-mir-141	1.37021	6.43218e-05
hsa-miR-20b	1.36061	7.27865e-05
hsa-mir-019b	1.29687	0.000488236
hsa-mir-338	1.23452	9.77604e-05
hsa-mir-091	1.17847	0.00033307
hsa-mir-346	1.15606	7.44699e-05
hsa-mir-195	1.14594	0.00106803
hsa-miR-497	1.14391	0.000162833
hsa-mir-093	1.07443	0.000491093
hsa-miR-493-pre	1.05618	8.84703e-06
hsa-mir-016	1.03813	0.000145534
hsa-mir-370	1.03731	2.35493e-06
hsa-mir-147-pre	1.02017	1.15946e-06
hsa-mir-214	1.00631	9.54402e-06
hsa-mir-219	1	0.000110306
hsa-mir-335	0.949935	0.00205036
hsa-mir-032	0.825318	2.5847e-05
hsa-mir-328	0.740842	3.23818e-05
hsa-mir-092	0.734683	0.00101741
hsa-mir-150	0.692297	0.000111753
hsa-mir-218-2-pre	0.676593	0.00029612
hsa-mir-182-pre	0.671002	0.00208043
hsa-mir-129	0.663805	0.000190895
hsa-mir-212	0.61963	8.34374e-05
hsa-miR-181d-pre	0.614527	0.000705773
hsa-mir-220	0.607225	3.78375e-06
hsa-mir-200a	0.59186	0.000124989
hsa-mir-155-pre	0.573156	0.000217013
hsa-miR-501	0.554413	6.92559e-06
hsa-miR-488	0.546567	4.03559e-06
hsa-mir-187	0.537338	0.000708664
hsa-let-7i-pre	0.530794	0.00018247
hsa-mir-337	0.514573	0.000503766
hsa-mir-191-pre	0.497906	0.0036205
hsa-mir-192-pre	0.474089	3.75789e-06
hsa-let-7a-1-pre	0.463438	0.00171299
hsa-mir-302d	0.456514	0.000788529
hsa-mir-345	0.454077	0.0063155
hsa-miR-499-pre	0.449803	0.00406208
hsa-mir-153-1-pre	0.427682	0.00055028
entF	0.41976	8.93613e-06
hsa-miR-494-pre	0.413839	0.00301144
hsa-miR-492-pre	0.408869	0.00157872
hsa-mir-373-pre	0.40679	3.12591e-05
hsa-mir-346-pre	0.404576	0.00240499
hsa-mir-326	0.399531	0.00263731
hsa-mir-181c-pre	0.398386	0.000371244
hsa-miR-496-pre	0.396117	0.00709454
hsa-mir-324 3p	0.391398	5.33228e-05
hsa-mir-015b-pre	0.377781	0.00505863
hsa-miR-491-pre	0.376305	0.00312559
rRNA-5S	0.367473	0.00223364
hsa-let-7f-2-pre	0.355536	0.00197522
hsa-mir-449-pre	0.340027	0.00860577
hsa-mir-302a	0.339611	0.00140486
hsa-mir-527-pre	0.33542	0.00157
hsa-mir-009-1-pre	0.333168	0.00341364
hsa-miR-485-5p	0.315738	0.00226778
hsa-miR-376b-pre	0.305539	0.00529099
hsa-mir-188-pre	0.30544	0.00250526
hsa-mir-325	0.302324	0.00952795
hsa-mir-026a-2-pre	0.302078	0.00559169
hsa-mir-517c-pre	0.299255	7.02107e-05
hsa-mir-515-5p	0.295985	0.00957106
hsa-mir-147	0.294213	0.00664263
hsa-mir-198-pre	0.294094	0.00261221
hsa-mir-325-pre	0.291838	0.00157675
hsa-mir-302c	0.28473	1.78771e-05
hsa-mir-184-pre	0.284118	0.00121139
hsa-mir-339	0.283649	0.00165677
hsa-mir-210-pre	0.281461	0.0031973
hsa-mir-196a-1-pre	0.26976	0.00552989
hsa-mir-342-pre	0.267104	0.00971261
hsa-let-7b-pre	0.259151	0.00123266
hsa-miR-191*	0.254505	0.000298447
hsa-mir-324-pre	0.24581	0.00462025
hsa-mir-512-2-pre	0.245113	0.00476372
hsa-mir-521-2-pre	0.243703	0.00453927
hsa-mir-153-2	0.242361	0.00417138
hsa-mir-361-pre	0.231947	0.00222188
hsa-miR-521	0.227308	0.00802723
hsa-mir-452-pre	0.220909	0.00117104
hsa-let-7a-3-pre	0.218871	0.00366281
hsa-mir-338-pre	0.213281	0.006993
hsa-miR-502	0.212786	0.00160215
hsa-miR-489	0.210385	0.00850995
hsa-let-7a-2-pre	0.207746	0.00453542
hsa-mir-302c-pre	0.204745	0.00731921
hsa-mir-371-pre	0.199141	0.00215561
hsa-mir-103-2-pre	0.199141	0.00865645
hsa-miR-491	0.190904	0.00234937
hsa-miR-202-pre	0.185466	0.00286221
hsa-mir-141-pre	0.182864	0.000562004
hsa-mir-302b-pre	0.175519	0.000367466
hsa-mir-513	0.173238	0.00425866
hsa-miR-511-2-pre	0.172924	0.00070509
hsa-mir-330-pre	0.165338	0.00385795
hsa-let-7e-pre	0.16417	0.000586891
hsa-mir-299	0.15953	0.00971625
hsa-miR-518d	0.157183	0.00849714
hsa-mir-185-pre	0.155897	0.0089709
hsa-mir-134-pre	0.154886	0.00192263
hsa-miR-520d	0.153971	0.00293694
hsa-miR-193b-pre	0.153475	0.00382392
hsa-mir-007-3-pre	0.151433	0.00841433
hsa-mir-206-pre	0.151225	5.20466e-05
hsa-miR-202	0.147625	0.00625123
hsa-miR-146b-pre	0.147002	0.00369925
hsa-miR-527	0.142708	0.00363955
hsa-mir-525-pre	0.138383	0.000447238
hsa-miR-518b	0.135588	0.00882084
hsa-mir-375-pre	0.130848	0.00417138
hsa-mir-345-pre	0.12808	0.000727361
hsa-mir-135a-1-pre	0.127112	0.00331976
hsa-miR-433-pre	0.126757	0.000606962
hsa-mir-514-3 -pre	0.124755	0.00535882
hsa-miR-18b-pre	0.120714	0.00582069
hsa-mir-095-pre	0.109024	0.00867452
hsa-mir-453-pre	0.0915539	0.00621361
hsa-mir-030e-pre	0.0913403	0.00641761
hsa-miR-432*	0.0851674	0.000957364
hsa-miR-433-5p	0.0687128	9.29291e-05
hsa-miR-507-pre	0.0429263	0.00975013
hsa-miR-520e	0.0338336	0.00610723
hsa-mir-221-pre	0.0236126	0.00289001
hsa-mir-448-pre	0.0192362	0.00537044
hsa-mir-030a-pre	0.0187976	0.00882084
hsa-mir-380 5p	0.0186157	0.00389101
hsa-mir-224-pre	0.0181473	0.00156525
hsa-miR-505	0.0170735	3.54443e-06
hsa-mir-382	0.00279863	9.7611e-05
hsa-mir-383	-0.00805977	0.000281632
hsa-mir-215-pre	-0.0636947	0.00289001
hsa-miR-520a*	-0.0780025	0.00117104
hsa-mir-379	-0.0915539	9.62481e-05
hsa-mir-208-pre	-0.119695	0.000904464
hsa-mir-184	-0.130669	0.00149353
hsa-mir-124a-1-pre	-0.211284	0.00128653
hsa-mir-127	-0.216168	0.00273621
hsa-mir-029c-pre	-0.237922	0.000364834
hsa-mir-215	-0.243926	0.00283652
hsa-mir-139	-0.249229	0.00233748
hsa-mir-211	-0.265173	0.000424225
hsa-mir-199b	-0.265937	0.00679756
hsa-mir-128b	-0.304375	0.00357727
hsa-miR-409-pre	-0.309412	0.000180964
hsa-mir-331	-0.314696	0.000299243
hsa-mir-205-pre	-0.326074	0.00593753
hsa-mir-192	-0.365181	0.000648553
hsa-mir-342	-0.377913	0.0061269
hsa-mir-135a	-0.389946	0.000983879
hsa-mir-422a	-0.417444	0.000163471
hsa-mir-452	-0.435532	0.00519014
hsa-mir-128a	-0.441317	0.000597419
hsa-mir-033	-0.500362	4.72491e-05
hsa-mir-148b	-0.528238	0.00163921
hsa-mir-149	-0.554817	0.000437655
hsa-mir-026a	-0.596725	0.00339791
hsa-mir-369	-0.599659	0.000524393
hsa-mir-183	-0.615699	0.000850339
hsa-mir-189	-0.628309	0.000219126
hsa-mir-143	-0.652077	0.00025834
hsa-mir-196b	-0.712423	0.000150483
hsa-miR-181d	-0.716928	0.000165242
hsa-mir-191	-0.738619	0.000353862
hsa-mir-099b	-0.753607	0.000228964
hsa-mir-133b	-0.777608	0.000130318
hsa-mir-186	-0.778795	0.00492248
hsa-mir-099a	-0.822194	0.00290414
hsa-mir-137	-0.831181	2.01646e-05
tRNA-S	-0.860506	0.000236667
hsa-mir-146	-0.885877	0.00172536
hsa-mir-123	-0.887723	0.00102193
hsa-mir-100	-0.948098	0.000459606
tRNA-M	-0.970027	1.9962e-05
hsa-mir-133a	-0.970253	6.21006e-05
hsa-mir-028	-1.00828	0.00212379
hsa-mir-138	-1.062	0.00028173
hsa-miR-376b	-1.10384	0.000110728
hsa-mir-193	-1.10831	2.83146e-06
hsa-miR-146b	-1.13187	0.0011566
hsa-mir-181b	-1.13556	0.00127012
hsa-mir-151	-1.19677	0.00488087
hsa-mir-152	-1.2115	0.00432293
hsa-mir-015b	-1.25776	1.57108e-06
hsa-mir-030b	-1.28682	0.00242529
hsa-miR-503	-1.3082	5.17645e-06
hsa-mir-181c	-1.31905	0.000166041
hsa-mir-213	-1.33053	1.44443e-05
hsa-mir-009	-1.38857	1.61104e-06
hsa-mir-107	-1.40418	0.000213301
hsa-mir-182	-1.40814	0.00179283
hsa-mir-320	-1.41042	0.000208468
hsa-let-7g	-1.422	0.000335688
hsa-mir-218	-1.42371	1.18022e-06
hsa-mir-126	-1.42695	0.000314467
hsa-mir-030a 5p	-1.44852	0.000991753
hsa-mir-181a	-1.44886	0.00133963
hsa-mir-103	-1.4759	0.000617212
hsa-mir-030c	-1.50402	0.00566661
hsa-mir-030e 5p	-1.52296	0.00673451
hsa-let-7i	-1.58444	1.95867e-06
hsa-mir-030d	-1.58936	0.00099206
hsa-mir-010a	-1.60142	4.95732e-05
hsa-let-7c	-1.64831	0.000194492
hsa-mir-034c	-1.68962	5.03718e-07
hsa-mir-200c	-1.69695	0.00014611
hsa-mir-368	-1.73929	4.33735e-05
hsa-let-7b	-1.74113	7.37241e-05
hsa-mir-095	-1.74558	2.67949e-05
hsa-let-7a	-1.82916	1.88165e-05
hsa-let-7f	-1.85108	0.000148002
hsa-let-7d	-1.859	3.48969e-05
hsa-mir-098	-1.91344	1.53205e-05
hsa-mir-030e 3p	-1.9178	0.00064893
hsa-mir-034a	-1.92553	7.71431e-06
hsa-mir-096	-1.9698	7.74559e-05
hsa-mir-030a 3p	-1.98966	0.000930922
hsa-let-7e	-2.16292	1.9001e-05
hsa-mir-125a	-2.19073	7.40539e-06
hsa-miR-193b	-2.22452	6.1513e-05
hsa-mir-010b	-2.29883	8.84189e-06
hsa-mir-034b	-2.3278	5.54512e-06
hsa-mir-135b	-2.34234	0.00113316
hsa-mir-125b	-2.39088	0.0001404
hsa-mir-001	-2.40231	3.03783e-06
hsa-mir-210	-2.61783	2.51723e-05
hsa-mir-224	-2.73105	0.00023235
hsa-mir-200b	-2.8277	1.01253e-05
hsa-mir-029b	-3.41369	0.000454938
hsa-mir-029c	-3.50563	1.55276e-06
hsa-mir-029a	-3.66912	0.000254521
hsa-mir-365-1	-3.68295	1.11313e-05
hsa-mir-022	-3.9368	3.13857e-05
hsa-mir-130b	-4.15255	3.1656e-05
hsa-mir-130a	-4.36313	0.00011641
hsa-mir-023b	-4.36762	8.31435e-05
hsa-mir-222	-4.41427	6.10912e-06
hsa-mir-027a	-4.57618	1.01881e-05
hsa-mir-203	-4.77412	4.02527e-05
hsa-mir-023a	-4.9429	1.54118e-05
hsa-mir-021	-4.97138	1.82943e-06
hsa-mir-027b	-5.02344	0.000230451
hsa-mir-024	-5.05625	5.1513e-06
hsa-mir-221	-5.27666	0.000101173
hsa-mir-031	-5.64582	0.000488924
hsa-mir-205	-6.664	2.05074e-06

## Sheet: Sheet2
miRNA 22rV1	Fold change (22rV1)	p-value (22rV1)
hsa-mir-301	2.25559	9.09644e-05
hsa-miR-18b	2.25117	2.22099e-05
hsa-mir-018	2.02137	1.01952e-05
hsa-mir-365-1-pre	1.73776	9.24645e-07
hsa-mir-019a	1.71185	1.62197e-06
hsa-mir-020	1.63847	0.00168659
hsa-mir-025	1.60516	2.9229e-05
hsa-mir-017 5p	1.59708	0.000500321
hsa-miR-363	1.53033	1.51509e-06
hsa-mir-030c	-1.50402	0.00566661
hsa-mir-030e 5p	-1.52296	0.00673451
hsa-let-7i	-1.58444	1.95867e-06
hsa-mir-030d	-1.58936	0.00099206
hsa-mir-010a	-1.60142	4.95732e-05
hsa-let-7c	-1.64831	0.000194492
hsa-mir-034c	-1.68962	5.03718e-07
hsa-mir-200c	-1.69695	0.00014611
hsa-mir-368	-1.73929	4.33735e-05
hsa-let-7b	-1.74113	7.37241e-05
hsa-mir-095	-1.74558	2.67949e-05
hsa-let-7a	-1.82916	1.88165e-05
hsa-let-7f	-1.85108	0.000148002
hsa-let-7d	-1.859	3.48969e-05
hsa-mir-098	-1.91344	1.53205e-05
hsa-mir-030e 3p	-1.9178	0.00064893
hsa-mir-034a	-1.92553	7.71431e-06
hsa-mir-096	-1.9698	7.74559e-05
hsa-mir-030a 3p	-1.98966	0.000930922
hsa-let-7e	-2.16292	1.9001e-05
hsa-mir-125a	-2.19073	7.40539e-06
hsa-miR-193b	-2.22452	6.1513e-05
hsa-mir-010b	-2.29883	8.84189e-06
hsa-mir-034b	-2.3278	5.54512e-06
hsa-mir-135b	-2.34234	0.00113316
hsa-mir-125b	-2.39088	0.0001404
hsa-mir-001	-2.40231	3.03783e-06
hsa-mir-210	-2.61783	2.51723e-05
hsa-mir-224	-2.73105	0.00023235
hsa-mir-200b	-2.8277	1.01253e-05
hsa-mir-029b	-3.41369	0.000454938
hsa-mir-029c	-3.50563	1.55276e-06
hsa-mir-029a	-3.66912	0.000254521
hsa-mir-365-1	-3.68295	1.11313e-05
hsa-mir-022	-3.9368	3.13857e-05
hsa-mir-130b	-4.15255	3.1656e-05
hsa-mir-130a	-4.36313	0.00011641
hsa-mir-023b	-4.36762	8.31435e-05
hsa-mir-222	-4.41427	6.10912e-06
hsa-mir-027a	-4.57618	1.01881e-05
hsa-mir-203	-4.77412	4.02527e-05
hsa-mir-023a	-4.9429	1.54118e-05
hsa-mir-021	-4.97138	1.82943e-06
hsa-mir-027b	-5.02344	0.000230451
hsa-mir-024	-5.05625	5.1513e-06
hsa-mir-221	-5.27666	0.000101173
hsa-mir-031	-5.64582	0.000488924
hsa-mir-205	-6.664	2.05074e-06
